# Supplementary material for: 4-({4-[Bis(2-cyano­eth­yl)amino]­phen­yl}diazen­yl)benzene­sulfonamide
Source: Acta Crystallogr Sect E Struct Rep Online. 2010 Dec 24;67(Pt 1):o231. doi: 10.1107/S1600536810053158 (PMC3050157; doi:10.1107/S1600536810053158)
Supplement: Supplementary file 1 [file e-67-0o231-sup1.cif]

##############################################################################
###                                                                        ###
###        Electronic paper (Acta Crystallographica Section E)             ###
###                                                                        ###
##############################################################################
#                                                                            #
# This CIF contains the data in a paper accepted for publication in Acta     #
# Crystallographica Section E. It conforms to the requirements of Notes      #
# for Authors for Section E, and has been peer reviewed under the auspices   #
# of the IUCr Commission on Journals.                                        #
#                                                                            #
# Full details of the Crystallographic Information File format               #
# are given in the paper "The Crystallographic Information File (CIF):       #
# a New Standard Archive File for Crystallography" by S. R. Hall, F. H.      #
# Allen and I. D. Brown [Acta Cryst. (1991), A47, 655-685].                  #
#                                                                            #
# The current version of the core CIF dictionary is obtainable from          #
# ftp://ftp.iucr.org/pub/cif_core.dic. The current version number is 2.4.    #
#                                                                            #
# Software is freely available for graphical display of the structure(s) in  #
# this CIF.  For information consult the CIF home page http://www.iucr.org/  #
# cif/home.html                                                              #
#                                                                            #
# This file may be used for bona fide research purposes within the           #
# scientific community so long as proper attribution is given to the journal # 
# article from which it was obtained.                                        #
#                                                                            #
##############################################################################
                                             
data_I
_audit_creation_method     SHELXL-97
_chemical_name_systematic
;
4-({4-[Bis(2-cyanoethyl)amino]phenyl}diazenyl)benzenesulfonamide
;
_chemical_name_common     ?
_chemical_formula_moiety     'C18 H18 N6 O2 S'
_chemical_formula_sum     'C18 H18 N6 O2 S'
_chemical_formula_iupac     'C18 H18 N6 O2 S'
_chemical_formula_weight     382.45
_chemical_melting_point     ?
_symmetry_cell_setting     triclinic
_symmetry_space_group_name_H-M     'P -1'
_symmetry_space_group_name_Hall     '-P 1'
loop_
    _symmetry_equiv_pos_as_xyz
    'x, y, z'
    '-x, -y, -z'
_cell_length_a     7.8093(16)
_cell_length_b     11.035(2)
_cell_length_c     11.776(3)
_cell_angle_alpha     94.268(4)
_cell_angle_beta     106.544(4)
_cell_angle_gamma     104.568(5)
_cell_volume     929.8(3)
_cell_formula_units_Z     2
_cell_measurement_reflns_used     52
_cell_measurement_theta_min     1.9
_cell_measurement_theta_max     20.2
_cell_measurement_temperature     295(2)
_cell_special_details     ?
_exptl_crystal_description     plate
_exptl_crystal_colour     red
_exptl_crystal_size_max     0.30
_exptl_crystal_size_mid     0.23
_exptl_crystal_size_min     0.03
_exptl_crystal_density_diffrn     1.359
_exptl_crystal_density_meas     ?
_exptl_crystal_density_method     'not measured'
_exptl_crystal_F_000     400
_exptl_absorpt_coefficient_mu     0.200
_exptl_absorpt_correction_type     multi-scan
_exptl_absorpt_process_details     '(SORTAV; Blessing, 1995)'
_exptl_absorpt_correction_T_min     0.93
_exptl_absorpt_correction_T_max     1.00
_exptl_special_details
;
;
_diffrn_ambient_temperature     295(2)
_diffrn_radiation_type     MoK\a
_diffrn_radiation_wavelength     0.71073
_diffrn_radiation_source     'fine-focus sealed tube'
_diffrn_radiation_monochromator     graphite
_diffrn_measurement_device_type     'Siemens--Bruker APEX'
_diffrn_measurement_method     \f
_diffrn_reflns_number     9271
_diffrn_reflns_av_R_equivalents     0.0401
_diffrn_reflns_av_sigmaI/netI     0.1796
_diffrn_reflns_theta_min     1.83
_diffrn_reflns_theta_max     28.37
_diffrn_reflns_theta_full     28.37
_diffrn_measured_fraction_theta_max     0.879
_diffrn_measured_fraction_theta_full     0.879
_diffrn_reflns_limit_h_min     -10
_diffrn_reflns_limit_h_max     10
_diffrn_reflns_limit_k_min     -14
_diffrn_reflns_limit_k_max     14
_diffrn_reflns_limit_l_min     -14
_diffrn_reflns_limit_l_max     15
_diffrn_standards_number     15
_diffrn_standards_interval_time     60
_diffrn_standards_decay_%     0
_refine_special_details
;
Refinement of <i>F</i>^2^ against ALL reflections. The weighted <i>R</i>-factor
<i>wR</i> and goodness of fit <i>S</i> are based on <i>F</i>^2^, conventional
<i>R</i>-factors <i>R</i> are based on <i>F</i>, with <i>F</i> set to zero for
negative <i>F</i>^2^. The threshold expression of <i>F</i>^2^ >
\s(<i>F</i>^2^) is used only for calculating <i>R</i>-factors(gt) <i>etc</i>.
and is not relevant to the choice of reflections for refinement.
<i>R</i>-factors based on <i>F</i>^2^ are statistically about twice as large
as those based on <i>F</i>, and <i>R</i>- factors based on ALL data will be
even larger.
;
_reflns_number_total     4100
_reflns_number_gt     1577
_reflns_threshold_expression     I>2sigma(I)
_refine_ls_structure_factor_coef     Fsqd
_refine_ls_matrix_type     full
_refine_ls_R_factor_all     0.1188
_refine_ls_R_factor_gt     0.0495
_refine_ls_wR_factor_gt     0.0552
_refine_ls_wR_factor_ref     0.0552
_refine_ls_goodness_of_fit_ref     0.858
_refine_ls_restrained_S_all     0.858
_refine_ls_number_reflns     4100
_refine_ls_number_parameters     244
_refine_ls_number_restraints     0
_refine_ls_hydrogen_treatment     mixed
_refine_ls_weighting_scheme     calc
_refine_ls_weighting_details
                              'calc w=1/[\s^2^(Fo^2^)] where P=(Fo^2^+2Fc^2^)/3'
_atom_sites_solution_hydrogens     geom
_atom_sites_solution_primary     direct
_atom_sites_solution_secondary     difmap
_refine_ls_shift/su_max     0.000
_refine_ls_shift/su_mean     0.000
_refine_diff_density_max     0.404
_refine_diff_density_min     -0.480
_refine_ls_extinction_method     none
loop_
    _atom_type_symbol
    _atom_type_description
    _atom_type_scat_dispersion_real
    _atom_type_scat_dispersion_imag
    _atom_type_scat_source
    'C' 'C' 0.0033 0.0016
                         'International Tables Vol C Tables 4.2.6.8 and 6.1.1.4'
    'H' 'H' 0.0000 0.0000
                         'International Tables Vol C Tables 4.2.6.8 and 6.1.1.4'
    'N' 'N' 0.0061 0.0033
                         'International Tables Vol C Tables 4.2.6.8 and 6.1.1.4'
    'O' 'O' 0.0106 0.0060
                         'International Tables Vol C Tables 4.2.6.8 and 6.1.1.4'
    'S' 'S' 0.1246 0.1234
                         'International Tables Vol C Tables 4.2.6.8 and 6.1.1.4'
_computing_data_collection     'SMART (Bruker, 2007)'
_computing_cell_refinement     'SAINT (Bruker, 2007)'
_computing_data_reduction     'SAINT (Bruker, 2007)'
_computing_structure_solution     'SHELXS97 (Sheldrick, 2008)'
_computing_structure_refinement     'SHELXL97 (Sheldrick, 2008)'
_computing_molecular_graphics     'XP (Sheldrick, 2008)'
_computing_publication_material     'SHELXL97 (Sheldrick, 2008)'
loop_
    _atom_site_type_symbol
    _atom_site_label
    _atom_site_fract_x
    _atom_site_fract_y
    _atom_site_fract_z
    _atom_site_U_iso_or_equiv
    _atom_site_adp_type
    _atom_site_calc_flag
    _atom_site_refinement_flags
    _atom_site_occupancy
    _atom_site_disorder_assembly
    _atom_site_disorder_group
    C C1 -0.4369(3) 0.3324(2) 0.1462(2) 0.0329(7) Uani d . 1 . .
    C C2 -0.3729(3) 0.2269(2) 0.1422(2) 0.0385(7) Uani d . 1 . .
    H H2A -0.4475 0.1532 0.0896 0.046 Uiso calc R 1 . .
    C C3 -0.1985(3) 0.2304(2) 0.2160(2) 0.0397(7) Uani d . 1 . .
    H H3A -0.1535 0.1603 0.2117 0.048 Uiso calc R 1 . .
    C C4 -0.0912(3) 0.3396(2) 0.2967(2) 0.0338(7) Uani d . 1 . .
    C C5 -0.1585(3) 0.4427(2) 0.3021(2) 0.0474(8) Uani d . 1 . .
    H H5A -0.0880 0.5146 0.3582 0.057 Uiso calc R 1 . .
    C C6 -0.3308(3) 0.4404(2) 0.2245(2) 0.0438(8) Uani d . 1 . .
    H H6A -0.3735 0.5118 0.2258 0.053 Uiso calc R 1 . .
    S S7 -0.66133(10) 0.32583(7) 0.05031(7) 0.0441(2) Uani d . 1 . .
    O O8 -0.6950(2) 0.44536(15) 0.07477(14) 0.0586(6) Uani d . 1 . .
    O O9 -0.6729(2) 0.27865(16) -0.06983(13) 0.0548(6) Uani d . 1 . .
    N N10 -0.8133(3) 0.2210(2) 0.0862(2) 0.0468(7) Uani d . 1 . .
    H H10A -0.817(3) 0.243(2) 0.1638(18) 0.056 Uiso d . 1 . .
    H H10B -0.799(3) 0.1427(19) 0.0698(19) 0.056 Uiso d . 1 . .
    N N11 0.0845(3) 0.34976(19) 0.38119(16) 0.0416(6) Uani d . 1 . .
    N N12 0.1748(3) 0.28313(18) 0.34648(16) 0.0402(6) Uani d . 1 . .
    C C13 0.3437(3) 0.2869(2) 0.4342(2) 0.0343(7) Uani d . 1 . .
    C C14 0.4404(3) 0.2039(2) 0.4088(2) 0.0406(8) Uani d . 1 . .
    H H14A 0.3980 0.1541 0.3336 0.049 Uiso calc R 1 . .
    C C15 0.5974(3) 0.1942(2) 0.4928(2) 0.0416(8) Uani d . 1 . .
    H H15A 0.6601 0.1382 0.4737 0.050 Uiso calc R 1 . .
    C C16 0.6644(3) 0.2679(2) 0.6072(2) 0.0373(7) Uani d . 1 . .
    C C17 0.5725(3) 0.3570(2) 0.6288(2) 0.0388(7) Uani d . 1 . .
    H H17A 0.6186 0.4110 0.7019 0.047 Uiso calc R 1 . .
    C C18 0.4168(3) 0.3660(2) 0.5447(2) 0.0365(7) Uani d . 1 . .
    H H18A 0.3586 0.4259 0.5614 0.044 Uiso calc R 1 . .
    N N19 0.8150(3) 0.2551(2) 0.69548(18) 0.0471(7) Uani d . 1 . .
    C C20 0.9028(4) 0.1477(3) 0.6819(2) 0.0713(10) Uani d . 1 . .
    H H20A 0.9460 0.1199 0.7584 0.086 Uiso calc R 1 . .
    H H20B 0.8126 0.0760 0.6252 0.086 Uiso calc R 1 . .
    C C21 1.0583(4) 0.1988(3) 0.6383(2) 0.0766(10) Uani d . 1 . .
    H H21A 1.1448 0.2737 0.6924 0.092 Uiso calc R 1 . .
    H H21B 1.0145 0.2216 0.5594 0.092 Uiso calc R 1 . .
    C C22 1.1544(4) 0.0919(3) 0.6327(3) 0.0738(11) Uani d . 1 . .
    N N23 1.2304(4) 0.0229(2) 0.6272(2) 0.0917(10) Uani d . 1 . .
    C C24 0.8777(3) 0.3258(2) 0.8154(2) 0.0445(8) Uani d . 1 . .
    H H24A 0.8795 0.4133 0.8098 0.053 Uiso calc R 1 . .
    H H24B 1.0046 0.3248 0.8548 0.053 Uiso calc R 1 . .
    C C25 0.7577(3) 0.2751(2) 0.8932(2) 0.0538(8) Uani d . 1 . .
    H H25A 0.8088 0.3273 0.9717 0.065 Uiso calc R 1 . .
    H H25B 0.6327 0.2814 0.8571 0.065 Uiso calc R 1 . .
    C C26 0.7480(4) 0.1423(3) 0.9075(3) 0.0547(9) Uani d . 1 . .
    N N27 0.7442(3) 0.0422(2) 0.9183(2) 0.0735(9) Uani d . 1 . .
loop_
    _atom_site_aniso_label
    _atom_site_aniso_U_11
    _atom_site_aniso_U_22
    _atom_site_aniso_U_33
    _atom_site_aniso_U_12
    _atom_site_aniso_U_13
    _atom_site_aniso_U_23
    C1 0.0227(18) 0.0427(19) 0.0314(16) 0.0090(15) 0.0055(14) 0.0084(14)
    C2 0.0346(19) 0.0360(18) 0.0405(17) 0.0106(15) 0.0069(15) -0.0041(14)
    C3 0.040(2) 0.041(2) 0.0427(17) 0.0215(16) 0.0118(15) 0.0065(15)
    C4 0.030(2) 0.0396(19) 0.0351(17) 0.0149(16) 0.0098(14) 0.0099(15)
    C5 0.039(2) 0.045(2) 0.0466(18) 0.0112(16) -0.0015(16) -0.0058(15)
    C6 0.038(2) 0.041(2) 0.0496(18) 0.0204(16) 0.0025(16) -0.0011(16)
    S7 0.0330(5) 0.0526(6) 0.0437(5) 0.0171(4) 0.0030(4) 0.0080(4)
    O8 0.0472(14) 0.0501(14) 0.0769(14) 0.0306(11) 0.0030(11) 0.0080(11)
    O9 0.0463(14) 0.0874(16) 0.0290(11) 0.0259(11) 0.0041(10) 0.0059(11)
    N10 0.0328(15) 0.0556(18) 0.0497(16) 0.0109(14) 0.0127(13) 0.0012(15)
    N11 0.0277(15) 0.0549(17) 0.0401(14) 0.0191(13) 0.0017(12) 0.0056(12)
    N12 0.0299(15) 0.0549(17) 0.0363(14) 0.0157(12) 0.0074(12) 0.0094(12)
    C13 0.0276(19) 0.0417(19) 0.0362(17) 0.0148(15) 0.0094(15) 0.0078(15)
    C14 0.039(2) 0.051(2) 0.0302(16) 0.0160(16) 0.0076(15) -0.0014(15)
    C15 0.043(2) 0.054(2) 0.0379(17) 0.0302(17) 0.0143(15) 0.0024(16)
    C16 0.0285(19) 0.049(2) 0.0380(18) 0.0181(15) 0.0089(15) 0.0108(15)
    C17 0.0333(19) 0.0476(19) 0.0336(17) 0.0197(15) 0.0023(14) -0.0012(14)
    C18 0.0327(19) 0.0416(19) 0.0376(17) 0.0182(15) 0.0089(15) 0.0028(15)
    N19 0.0448(17) 0.0643(18) 0.0404(15) 0.0410(15) 0.0056(13) 0.0005(13)
    C20 0.049(2) 0.107(3) 0.044(2) 0.001(2) 0.0126(18) 0.0098(19)
    C21 0.078(3) 0.073(3) 0.064(2) 0.006(2) 0.013(2) 0.016(2)
    C22 0.078(3) 0.079(3) 0.080(2) 0.052(2) 0.024(2) 0.008(2)
    N23 0.113(3) 0.094(2) 0.121(2) 0.076(2) 0.069(2) 0.040(2)
    C24 0.043(2) 0.059(2) 0.0342(17) 0.0288(16) 0.0034(15) 0.0058(16)
    C25 0.064(2) 0.061(2) 0.0455(19) 0.0304(18) 0.0190(17) 0.0099(17)
    C26 0.051(2) 0.061(2) 0.054(2) 0.015(2) 0.0202(17) 0.005(2)
    N27 0.069(2) 0.055(2) 0.095(2) 0.0141(18) 0.0277(17) 0.0099(18)
_geom_special_details
;
All e.s.d.'s (except the e.s.d. in the dihedral angle between two l.s. planes)
are estimated using the full covariance matrix. The cell e.s.d.'s are taken
into account individually in the estimation of e.s.d.'s in distances, angles
and torsion angles; correlations between e.s.d.'s in cell parameters are only
used when they are defined by crystal symmetry. An approximate (isotropic)
treatment of cell e.s.d.'s is used for estimating e.s.d.'s involving l.s.
planes.
;
loop_
    _geom_bond_atom_site_label_1
    _geom_bond_atom_site_label_2
    _geom_bond_site_symmetry_2
    _geom_bond_distance
    _geom_bond_publ_flag
    C1 C6 . 1.364(3) ?
    C1 C2 . 1.381(3) ?
    C1 S7 . 1.775(2) ?
    C2 C3 . 1.381(3) ?
    C2 H2A . 0.9300 ?
    C3 C4 . 1.387(3) ?
    C3 H3A . 0.9300 ?
    C4 C5 . 1.373(3) ?
    C4 N11 . 1.419(3) ?
    C5 C6 . 1.388(3) ?
    C5 H5A . 0.9300 ?
    C6 H6A . 0.9300 ?
    S7 O8 . 1.4326(15) ?
    S7 O9 . 1.4403(15) ?
    S7 N10 . 1.610(2) ?
    N10 H10A . 0.939(19) ?
    N10 H10B . 0.913(19) ?
    N11 N12 . 1.259(2) ?
    N12 C13 . 1.414(3) ?
    C13 C14 . 1.390(3) ?
    C13 C18 . 1.393(3) ?
    C14 C15 . 1.372(3) ?
    C14 H14A . 0.9300 ?
    C15 C16 . 1.405(3) ?
    C15 H15A . 0.9300 ?
    C16 N19 . 1.376(3) ?
    C16 C17 . 1.403(3) ?
    C17 C18 . 1.363(3) ?
    C17 H17A . 0.9300 ?
    C18 H18A . 0.9300 ?
    N19 C24 . 1.447(3) ?
    N19 C20 . 1.530(3) ?
    C20 C21 . 1.452(3) ?
    C20 H20A . 0.9700 ?
    C20 H20B . 0.9700 ?
    C21 C22 . 1.556(3) ?
    C21 H21A . 0.9700 ?
    C21 H21B . 0.9700 ?
    C22 N23 . 1.085(3) ?
    C24 C25 . 1.527(3) ?
    C24 H24A . 0.9700 ?
    C24 H24B . 0.9700 ?
    C25 C26 . 1.472(3) ?
    C25 H25A . 0.9700 ?
    C25 H25B . 0.9700 ?
    C26 N27 . 1.116(3) ?
loop_
    _geom_angle_atom_site_label_1
    _geom_angle_atom_site_label_2
    _geom_angle_atom_site_label_3
    _geom_angle_site_symmetry_1
    _geom_angle_site_symmetry_3
    _geom_angle
    _geom_angle_publ_flag
    C6 C1 C2 . . 120.7(2) ?
    C6 C1 S7 . . 119.93(19) ?
    C2 C1 S7 . . 119.4(2) ?
    C1 C2 C3 . . 120.2(2) ?
    C1 C2 H2A . . 119.9 ?
    C3 C2 H2A . . 119.9 ?
    C2 C3 C4 . . 119.3(2) ?
    C2 C3 H3A . . 120.4 ?
    C4 C3 H3A . . 120.4 ?
    C5 C4 C3 . . 120.0(2) ?
    C5 C4 N11 . . 116.5(2) ?
    C3 C4 N11 . . 123.5(2) ?
    C4 C5 C6 . . 120.5(2) ?
    C4 C5 H5A . . 119.7 ?
    C6 C5 H5A . . 119.7 ?
    C1 C6 C5 . . 119.3(2) ?
    C1 C6 H6A . . 120.3 ?
    C5 C6 H6A . . 120.3 ?
    O8 S7 O9 . . 119.73(10) ?
    O8 S7 N10 . . 106.68(11) ?
    O9 S7 N10 . . 106.08(12) ?
    O8 S7 C1 . . 108.04(11) ?
    O9 S7 C1 . . 107.70(11) ?
    N10 S7 C1 . . 108.15(12) ?
    S7 N10 H10A . . 112.7(14) ?
    S7 N10 H10B . . 109.6(15) ?
    H10A N10 H10B . . 116(2) ?
    N12 N11 C4 . . 114.1(2) ?
    N11 N12 C13 . . 113.8(2) ?
    C14 C13 C18 . . 118.2(2) ?
    C14 C13 N12 . . 117.5(2) ?
    C18 C13 N12 . . 124.3(2) ?
    C15 C14 C13 . . 121.2(2) ?
    C15 C14 H14A . . 119.4 ?
    C13 C14 H14A . . 119.4 ?
    C14 C15 C16 . . 120.6(2) ?
    C14 C15 H15A . . 119.7 ?
    C16 C15 H15A . . 119.7 ?
    N19 C16 C17 . . 120.6(2) ?
    N19 C16 C15 . . 121.9(2) ?
    C17 C16 C15 . . 117.5(2) ?
    C18 C17 C16 . . 121.3(2) ?
    C18 C17 H17A . . 119.4 ?
    C16 C17 H17A . . 119.4 ?
    C17 C18 C13 . . 121.0(2) ?
    C17 C18 H18A . . 119.5 ?
    C13 C18 H18A . . 119.5 ?
    C16 N19 C24 . . 122.0(2) ?
    C16 N19 C20 . . 122.3(2) ?
    C24 N19 C20 . . 114.63(19) ?
    C21 C20 N19 . . 106.4(3) ?
    C21 C20 H20A . . 110.4 ?
    N19 C20 H20A . . 110.4 ?
    C21 C20 H20B . . 110.4 ?
    N19 C20 H20B . . 110.4 ?
    H20A C20 H20B . . 108.6 ?
    C20 C21 C22 . . 106.0(3) ?
    C20 C21 H21A . . 110.5 ?
    C22 C21 H21A . . 110.5 ?
    C20 C21 H21B . . 110.5 ?
    C22 C21 H21B . . 110.5 ?
    H21A C21 H21B . . 108.7 ?
    N23 C22 C21 . . 175.3(4) ?
    N19 C24 C25 . . 114.2(2) ?
    N19 C24 H24A . . 108.7 ?
    C25 C24 H24A . . 108.7 ?
    N19 C24 H24B . . 108.7 ?
    C25 C24 H24B . . 108.7 ?
    H24A C24 H24B . . 107.6 ?
    C26 C25 C24 . . 112.5(2) ?
    C26 C25 H25A . . 109.1 ?
    C24 C25 H25A . . 109.1 ?
    C26 C25 H25B . . 109.1 ?
    C24 C25 H25B . . 109.1 ?
    H25A C25 H25B . . 107.8 ?
    N27 C26 C25 . . 178.6(3) ?
loop_
    _geom_hbond_atom_site_label_D
    _geom_hbond_atom_site_label_H
    _geom_hbond_atom_site_label_A
    _geom_hbond_site_symmetry_A
    _geom_hbond_distance_DH
    _geom_hbond_distance_HA
    _geom_hbond_distance_DA
    _geom_hbond_angle_DHA
    _geom_hbond_publ_flag
    C15 H15A N23 2_756 0.93 2.52 3.427(4) 166 yes
    N10 H10B N27 2_556 0.91(2) 2.19(2) 3.084(2) 165 yes
    N10 H10A N12 1_455 0.94(2) 2.19(2) 3.124(2) 176 yes
data_global
_journal_date_recd_electronic     2010-12-09
_journal_date_accepted     2010-12-17
_journal_name_full     'Acta Crystallographica, Section E'
_journal_year     2011
_journal_volume     67
_journal_issue      1
_journal_page_first     o231
_journal_page_last     o231
_journal_paper_category     QO
_journal_coeditor_code     RZ2541
_publ_contact_author_name     'Giuliana Gervasio'
_publ_contact_author_address
;
Dipartimento di Chimica I,F.M. e Centro CrisDi,
 University of Turin, Via P.
 Giuria 7, 10125, Torino, Italy
;
_publ_contact_author_email     'giuliana.gervasio@unito.it'
_publ_contact_author_fax     ?
_publ_contact_author_phone     ?
_publ_section_title
;
4-({4-[Bis(2-cyanoethyl)amino]phenyl}diazenyl)benzenesulfonamide
;
loop_
    _publ_author_name
    _publ_author_footnote
    _publ_author_address
    'Gervasio, Giuliana' .
;
Dipartimento di Chimica I,F.M. e Centro CrisDi
University of Turin
Via P. Giuria 7
10125 Torino, Italy
;
    'Marabello, Domenica' .
;
Dipartimento di Chimica I,F.M. e Centro CrisDi
University of Turin
Via P. Giuria 7
10125 Torino, Italy
;
    'Bertolotti, Federica' .
;
Dipartimento di Chimica I,F.M. e Centro CrisDi
University of Turin
Via P. Giuria 7
10125 Torino, Italy
;
