# Supplementary material for: 4-({4-[Bis(2-cyano­eth­yl)amino]­phen­yl}diazen­yl)benzene­sulfonamide
Source: Acta Crystallogr Sect E Struct Rep Online. 2010 Dec 24;67(Pt 1):o231. doi: 10.1107/S1600536810053158 (PMC3050157; doi:10.1107/S1600536810053158)
Supplement: Supplementary file 2 [file e-67-0o231-Isup2.hkl]

# 
# h,k,l, Fc-squared, Fo-squared, sigma(Fo-squared) and status flag 
# 
data_I
_shelx_title ' barolo in P-1' 
_shelx_refln_list_code          4 
_shelx_F_calc_maximum      180.89 
_exptl_crystal_F_000       400.00 
_reflns_d_resolution_high  0.7479 
 
loop_ 
 _symmetry_equiv_pos_as_xyz 
 'x, y, z' 
 '-x, -y, -z' 
 
_cell_length_a     7.8093 
_cell_length_b    11.0346 
_cell_length_c    11.7763 
_cell_angle_alpha  94.268 
_cell_angle_beta  106.544 
_cell_angle_gamma 104.568 
 
_shelx_F_squared_multiplier     1.000 
 
loop_ 
 _refln_index_h 
 _refln_index_k 
 _refln_index_l 
 _refln_F_squared_calc 
 _refln_F_squared_meas 
 _refln_F_squared_sigma 
 _refln_observed_status 
   1   0   0      287.31      278.81      4.68 o 
   2   0   0     4393.52     4448.17     96.38 o 
   3   0   0      114.06      115.64      9.09 o 
   4   0   0     1300.47     1422.58     26.66 o 
   5   0   0        0.74        2.44     12.47 o 
   6   0   0       86.65      107.48     25.18 o 
   7   0   0       36.49       34.41     23.70 o 
   8   0   0      136.01      139.07     36.61 o 
   9   0   0       72.53       61.60     43.82 o 
  -9   1   0       23.90       20.36     38.14 o 
  -8   1   0        5.23        0.33     27.24 o 
  -7   1   0      228.11      248.27     34.22 o 
  -6   1   0       59.22       70.82     20.55 o 
  -5   1   0       24.48       15.48     13.67 o 
  -4   1   0     2075.85     2215.37     32.47 o 
  -3   1   0      624.52      628.21     11.46 o 
  -2   1   0      789.48      749.48     16.21 o 
  -1   1   0      409.14      424.25     16.68 o 
   0   1   0     1417.79     1385.38     12.82 o 
   1   1   0      674.89      666.64     10.57 o 
   2   1   0       35.80       39.09      5.67 o 
   3   1   0      416.47      413.35     13.93 o 
   4   1   0        5.54        7.47      8.08 o 
   5   1   0      499.14      530.08     34.41 o 
   6   1   0       98.53      104.32     24.23 o 
   7   1   0      183.65      178.11     33.79 o 
   8   1   0       77.32       77.13     34.84 o 
  -9   2   0       29.65       23.23     41.24 o 
  -8   2   0      164.70      146.00     35.36 o 
  -7   2   0       97.40      103.42     26.38 o 
  -6   2   0      284.79      250.51     27.29 o 
  -5   2   0       19.79       20.77      9.95 o 
  -4   2   0        7.57        7.07      7.78 o 
  -3   2   0       82.05      100.80      7.84 o 
  -2   2   0     1521.71     1505.26     10.77 o 
  -1   2   0      180.54      173.62      3.37 o 
   0   2   0    13106.40    12744.43     63.87 o 
   1   2   0     1192.31     1238.57     16.75 o 
   2   2   0      620.91      628.58     19.99 o 
   3   2   0       93.97       86.96      9.74 o 
   4   2   0     1584.21     1588.05     48.29 o 
   5   2   0      245.59      263.22     27.72 o 
   6   2   0        4.24        0.86     19.59 o 
   7   2   0       53.31       81.43     28.39 o 
   8   2   0        1.51       -5.93     32.88 o 
  -9   3   0       71.57       83.34     44.35 o 
  -8   3   0        4.93        1.34     28.00 o 
  -7   3   0      152.97      133.43     27.81 o 
  -6   3   0       53.12       81.08     14.95 o 
  -5   3   0       35.87       40.97     11.19 o 
  -4   3   0      369.71      339.96     12.52 o 
  -3   3   0       68.15       65.22      5.41 o 
  -2   3   0      178.75      166.44      4.60 o 
  -1   3   0      181.30      172.04      6.08 o 
   0   3   0     2007.79     2051.60     30.18 o 
   1   3   0       50.38       48.20      6.73 o 
   2   3   0        3.49       -0.97      5.93 o 
   3   3   0      184.83      187.31     12.88 o 
   4   3   0       68.05       70.64     12.05 o 
   5   3   0       69.84       90.32     22.27 o 
   6   3   0        0.12       -3.49     22.27 o 
   7   3   0        3.55        2.10     28.53 o 
   8   3   0       12.52       11.61     39.23 o 
  -9   4   0        0.13       -5.48     36.17 o 
  -8   4   0       72.77      100.39     27.68 o 
  -7   4   0        0.02        1.86     21.60 o 
  -6   4   0      950.91      859.23     28.04 o 
  -5   4   0      268.07      254.98     13.81 o 
  -4   4   0      409.57      419.60     16.82 o 
  -3   4   0        2.10        1.56      3.27 o 
  -2   4   0     3813.57     3965.66     40.07 o 
  -1   4   0      452.01      445.60     10.53 o 
   0   4   0      384.36      400.38     11.62 o 
   1   4   0      408.10      401.69     13.46 o 
   2   4   0      232.63      201.93     12.45 o 
   3   4   0        6.46       -0.15      8.42 o 
   4   4   0       14.77       10.31     10.68 o 
   5   4   0      696.16      686.49     46.83 o 
   6   4   0       22.57       15.15     26.28 o 
   7   4   0       50.29       69.49     37.28 o 
  -9   5   0       75.67      115.69     40.12 o 
  -8   5   0       34.22       19.74     24.57 o 
  -7   5   0        0.25       13.94     14.91 o 
  -6   5   0     1001.64     1061.10     57.21 o 
  -5   5   0      863.07      803.27     17.89 o 
  -4   5   0       71.04       59.31      5.97 o 
  -3   5   0       56.47       74.63      8.44 o 
  -2   5   0      631.23      640.52     12.37 o 
  -1   5   0      121.97      124.58     13.33 o 
   0   5   0      105.19      109.31      9.49 o 
   1   5   0       31.10       34.34      8.15 o 
   2   5   0        6.86        5.39      8.16 o 
   3   5   0      159.23      154.91     15.84 o 
   4   5   0       98.04       91.27     14.82 o 
   5   5   0        0.24       -2.39     24.85 o 
   6   5   0        1.80        4.97     28.48 o 
   7   5   0       23.15       23.75     37.51 o 
  -9   6   0       75.33       86.31     64.75 o 
  -8   6   0        2.01       -3.75     27.17 o 
  -7   6   0       27.49       47.29     16.65 o 
  -6   6   0      325.94      348.78     16.00 o 
  -5   6   0        7.38        0.66      7.65 o 
  -4   6   0      228.95      248.89      8.91 o 
  -3   6   0      190.32      164.81      6.93 o 
  -2   6   0     1838.97     1940.29     62.79 o 
  -1   6   0      108.95      114.13     11.29 o 
   0   6   0      106.47      111.52     11.19 o 
   1   6   0        1.94        6.80      8.14 o 
   2   6   0        0.10        1.07      8.86 o 
   3   6   0        5.43       11.39     10.99 o 
   4   6   0        2.00        8.37     13.52 o 
   5   6   0      116.70      143.51     36.85 o 
   6   6   0       18.66       15.96     37.51 o 
   7   6   0        0.40        0.81     50.18 o 
  -9   7   0        0.99        4.78     58.83 o 
  -8   7   0       52.31       44.92     44.64 o 
  -7   7   0       62.34      103.20     19.08 o 
  -6   7   0      695.36      687.27     27.44 o 
  -5   7   0      316.11      311.78     11.54 o 
  -4   7   0      385.41      347.56     11.04 o 
  -3   7   0        2.42        4.80      6.71 o 
  -2   7   0     1534.77     1695.12     28.72 o 
  -1   7   0      116.37      116.82     12.89 o 
   0   7   0        1.98        3.66      9.22 o 
   1   7   0       41.75       41.29     11.86 o 
   2   7   0       24.41       16.62     11.42 o 
   3   7   0       69.47       55.81     14.06 o 
   4   7   0       26.76       27.04     17.34 o 
   5   7   0        0.05        7.02     28.34 o 
   6   7   0        9.28        3.73     42.87 o 
  -9   8   0       29.01        7.89     62.08 o 
  -8   8   0        2.07       30.18     31.04 o 
  -7   8   0       20.20        0.53     16.00 o 
  -6   8   0       42.49       37.24     17.58 o 
  -5   8   0      129.73       95.45     17.37 o 
  -4   8   0        0.09        1.08      6.81 o 
  -3   8   0       77.99      109.47     11.19 o 
  -2   8   0        1.16       -1.67      9.55 o 
  -1   8   0        0.02       -1.71      9.58 o 
   0   8   0      133.79      133.21     16.56 o 
   1   8   0       57.52       54.17     13.80 o 
   2   8   0        3.58       -0.09     12.98 o 
   3   8   0       95.23       98.23     20.54 o 
   4   8   0       55.97       52.59     24.66 o 
   5   8   0       21.12       33.17     51.90 o 
  -8   9   0        1.94       -0.51     20.30 o 
  -7   9   0      106.23      109.86     20.87 o 
  -6   9   0       13.34       40.73     17.78 o 
  -5   9   0        0.27        1.77     13.67 o 
  -4   9   0      100.28      129.78     13.39 o 
  -3   9   0       27.88       30.54     12.62 o 
  -2   9   0        1.52        2.97     11.22 o 
  -1   9   0      109.58      126.26     17.25 o 
   0   9   0      270.61      252.47     21.14 o 
   1   9   0       46.17       51.78     16.15 o 
   2   9   0        0.65        5.26     15.95 o 
   3   9   0        0.02        3.96     19.31 o 
   4   9   0       13.89       10.03     26.65 o 
  -8  10   0        1.05        7.55     24.77 o 
  -7  10   0       15.21        8.88     19.22 o 
  -6  10   0       21.34       15.39     17.86 o 
  -5  10   0       22.75       14.18     15.07 o 
  -4  10   0       23.48       37.34     15.83 o 
  -3  10   0       61.57       45.23     15.63 o 
  -2  10   0        0.56        6.68     13.53 o 
  -1  10   0        2.25       -0.49     13.18 o 
   0  10   0       97.34       93.29     18.20 o 
   1  10   0        0.06        1.47     16.15 o 
   2  10   0       36.41       39.19     21.01 o 
   3  10   0        8.09        1.25     23.50 o 
   4  10   0        4.57       22.11     32.73 o 
  -8  11   0       35.68       35.01     37.47 o 
  -7  11   0       85.15       72.73     23.17 o 
  -6  11   0        1.17        6.47     20.06 o 
  -5  11   0        0.32       13.24     26.81 o 
  -4  11   0       72.41       53.23     20.24 o 
  -3  11   0        2.50        7.84     17.40 o 
  -2  11   0       38.83       55.07     18.40 o 
  -1  11   0       23.43       34.65     17.38 o 
   0  11   0        0.00       -0.33     17.42 o 
   1  11   0       19.71       20.31     20.44 o 
   2  11   0        0.03       -3.94     22.22 o 
   3  11   0        7.79       -2.81     28.48 o 
  -7  12   0       31.65       52.18     35.48 o 
  -6  12   0        7.53        6.64     37.75 o 
  -5  12   0        0.02       -0.48     36.85 o 
  -4  12   0       21.81       19.07     24.36 o 
  -3  12   0        1.54       16.64     21.24 o 
  -2  12   0       17.94       40.79     21.24 o 
  -1  12   0        4.05        4.89     20.60 o 
   0  12   0        0.20        6.21     21.47 o 
   1  12   0        1.90       -1.86     23.15 o 
   2  12   0        0.15        2.13     29.09 o 
  -4  13   0       12.96        4.14     37.24 o 
  -3  13   0       14.44       15.53     28.66 o 
  -2  13   0       17.65       26.23     26.20 o 
  -1  13   0        1.18        7.75     24.65 o 
   0  13   0        8.11       10.72     26.73 o 
  -3  14   0        0.42        4.78     39.04 o 
  -2  14   0        0.30      -11.74     37.89 o 
   1 -14   1        2.07        0.03     39.72 o 
   2 -14   1        2.83        6.74     36.41 o 
   3 -14   1       11.65       15.58     39.89 o 
  -1 -13   1       31.22       28.00     44.49 o 
   0 -13   1        2.78       -1.58     24.90 o 
   1 -13   1        6.48        9.83     24.89 o 
   2 -13   1        1.50        7.99     26.57 o 
   3 -13   1       12.96       27.12     29.01 o 
   5 -13   1        8.06       17.35     45.59 o 
   6 -13   1        0.02        5.50     48.79 o 
  -2 -12   1        5.91       10.18     27.44 o 
  -1 -12   1        2.83       -2.70     21.69 o 
   0 -12   1        9.72       15.54     21.49 o 
   1 -12   1        3.86       10.96     20.75 o 
   2 -12   1        2.52       -4.13     21.58 o 
   3 -12   1       20.71        5.21     22.15 o 
   5 -12   1        1.18        0.67     32.78 o 
   6 -12   1        4.53        7.23     24.00 o 
   7 -12   1        0.03       -8.55     42.05 o 
  -4 -11   1       11.49        4.02     37.90 o 
  -3 -11   1        2.79       11.28     26.60 o 
  -2 -11   1        4.99        7.05     20.58 o 
  -1 -11   1       40.46       52.12     20.36 o 
   0 -11   1      247.19      216.70     33.12 o 
   1 -11   1        4.78        2.22     16.20 o 
   2 -11   1       39.03       42.49     18.13 o 
   3 -11   1       11.40       25.13     17.86 o 
   4 -11   1       72.42       52.01     19.17 o 
   5 -11   1        0.14        9.63     19.14 o 
   6 -11   1        9.71       13.55     18.74 o 
   7 -11   1        2.52        0.48     22.27 o 
  -5 -10   1        3.30       -2.44     48.09 o 
  -4 -10   1       34.91       31.25     28.45 o 
  -3 -10   1        1.30        2.75     20.96 o 
  -2 -10   1        3.48       -2.24     17.72 o 
  -1 -10   1       23.11       29.50     16.23 o 
   0 -10   1       18.78       15.29     15.27 o 
   1 -10   1       18.06       19.52     14.26 o 
   2 -10   1        2.45        4.87     13.11 o 
   3 -10   1        3.73       -2.25     12.85 o 
   4 -10   1        1.07        1.18     12.41 o 
   5 -10   1        6.25        5.76     16.47 o 
   6 -10   1       10.18        8.95     15.90 o 
   7 -10   1        0.24        1.89     20.43 o 
   8 -10   1       39.17       39.75     26.02 o 
  -5  -9   1        0.33       -0.50     35.98 o 
  -4  -9   1        6.76        1.61     22.70 o 
  -3  -9   1        7.87       15.39     19.32 o 
  -2  -9   1       27.34       45.26     17.30 o 
  -1  -9   1       19.30       25.67     14.35 o 
   0  -9   1       44.08       42.39     14.16 o 
   1  -9   1        5.65        4.64     11.15 o 
   2  -9   1       35.97       48.96     12.44 o 
   3  -9   1      118.88      129.22     13.05 o 
   4  -9   1      382.71      340.09     16.72 o 
   5  -9   1       90.73       62.22     17.17 o 
   6  -9   1      162.54      141.24     19.35 o 
   7  -9   1        9.53        2.93     18.43 o 
   8  -9   1        3.31       10.46     21.38 o 
  -5  -8   1        2.69        5.25     28.65 o 
  -4  -8   1       11.43       19.16     21.69 o 
  -3  -8   1      143.91      157.49     23.03 o 
  -2  -8   1       68.43       65.83     15.26 o 
  -1  -8   1      246.49      235.11     20.38 o 
   0  -8   1      670.13      694.64     34.98 o 
   1  -8   1       30.37       27.17     10.86 o 
   2  -8   1      148.05      139.58     11.67 o 
   3  -8   1       16.37       14.39      8.28 o 
   4  -8   1       16.11       35.59      9.09 o 
   5  -8   1       97.96      121.85     18.52 o 
   6  -8   1       55.62       78.11     16.45 o 
   7  -8   1       12.87        5.42     16.26 o 
   8  -8   1       64.61       37.05     22.53 o 
  -7  -7   1        0.77        1.19     65.18 o 
  -6  -7   1       21.41        7.74     47.02 o 
  -5  -7   1        8.13       18.49     19.96 o 
  -4  -7   1       11.99        6.91     15.66 o 
  -3  -7   1        4.70        5.88     11.56 o 
  -2  -7   1      253.47      257.21     17.87 o 
  -1  -7   1       47.18       41.84     11.42 o 
   0  -7   1      291.20      297.85     17.49 o 
   1  -7   1      108.91      101.98     12.07 o 
   2  -7   1       96.18       86.68     10.16 o 
   3  -7   1      139.14      146.57     10.41 o 
   4  -7   1       31.68       34.01     12.00 o 
   5  -7   1      327.44      322.09     19.29 o 
   6  -7   1       82.57       68.39     15.67 o 
   7  -7   1      127.57      180.77     21.97 o 
   8  -7   1      100.99       68.29     45.97 o 
   9  -7   1        5.09        9.56     64.80 o 
  -7  -6   1       10.18       21.84     42.82 o 
  -6  -6   1        5.72        7.31     32.54 o 
  -5  -6   1       22.76       18.02     17.50 o 
  -4  -6   1       48.17       40.97     14.31 o 
  -3  -6   1       60.44       49.97     11.63 o 
  -2  -6   1      162.01      137.26     13.84 o 
  -1  -6   1       80.44       81.34     10.88 o 
   0  -6   1        4.63        4.81      6.81 o 
   1  -6   1      223.78      205.14     10.40 o 
   2  -6   1      120.36      110.23      8.70 o 
   3  -6   1       28.68       30.06      4.97 o 
   4  -6   1      849.06      735.44     97.01 o 
   5  -6   1       27.67       34.94      7.87 o 
   6  -6   1      316.56      367.32     17.26 o 
   7  -6   1       77.35       46.34     14.12 o 
   8  -6   1       38.38       58.64     45.54 o 
   9  -6   1       20.17       46.93     65.14 o 
  -7  -5   1        0.32      -12.23     36.89 o 
  -6  -5   1       21.64        5.59     27.14 o 
  -5  -5   1       28.61       20.70     14.76 o 
  -4  -5   1        0.98        4.60     11.42 o 
  -3  -5   1      133.17      147.60     15.22 o 
  -2  -5   1      261.19      305.47     15.44 o 
  -1  -5   1        2.48        2.00      6.16 o 
   0  -5   1      271.55      260.01     11.13 o 
   1  -5   1      883.35      904.40     15.60 o 
   2  -5   1        3.47        0.20      4.13 o 
   3  -5   1      388.37      433.78     29.68 o 
   4  -5   1        0.81       -0.47      7.88 o 
   5  -5   1        4.47       13.24      8.06 o 
   6  -5   1      100.90       99.33     13.16 o 
   7  -5   1       43.35       55.25     19.13 o 
   8  -5   1       19.19       46.83     34.55 o 
   9  -5   1       97.47      110.15     45.61 o 
  -8  -4   1       15.86       20.60     42.91 o 
  -7  -4   1        4.24       11.71     28.34 o 
  -6  -4   1      142.01      148.10     31.78 o 
  -5  -4   1        5.01        4.42     12.78 o 
  -4  -4   1      408.76      386.74     20.32 o 
  -3  -4   1      102.93      108.32     12.28 o 
  -2  -4   1     1659.22     1743.50     28.15 o 
  -1  -4   1      343.01      356.47     12.76 o 
   0  -4   1      178.30      182.42      8.83 o 
   1  -4   1       19.68       29.20      4.99 o 
   3  -4   1      351.12      327.31     22.32 o 
   4  -4   1      462.93      444.49     10.33 o 
   5  -4   1       68.62       72.52     10.54 o 
   6  -4   1      124.68      139.54     14.71 o 
   7  -4   1        2.88        6.93     21.27 o 
   8  -4   1      163.15      235.65     40.48 o 
   9  -4   1        5.80        2.20     46.98 o 
  -8  -3   1        1.93        2.82     31.59 o 
  -7  -3   1        6.84        5.35     24.56 o 
  -6  -3   1      165.11      178.83     29.44 o 
  -5  -3   1      528.29      532.49     24.69 o 
  -4  -3   1        4.35        9.40      9.79 o 
  -3  -3   1      559.87      531.77     17.64 o 
  -2  -3   1        6.14        6.93      6.23 o 
  -1  -3   1      273.78      246.22      9.93 o 
   0  -3   1       39.69       35.98      4.22 o 
   1  -3   1     1541.73     1574.51     14.89 o 
   3  -3   1     1070.37     1067.10     10.92 o 
   4  -3   1      141.04      154.70     10.49 o 
   5  -3   1        2.17       -1.18      7.38 o 
   6  -3   1       59.48       68.05     20.55 o 
   7  -3   1       41.75       59.31     25.38 o 
   8  -3   1        1.43        0.91     30.82 o 
   9  -3   1       35.36       42.68     46.02 o 
  -8  -2   1        2.30       14.81     31.97 o 
  -7  -2   1       42.99       53.29     27.67 o 
  -6  -2   1       43.02       56.58     22.70 o 
  -5  -2   1      133.91      104.95     22.75 o 
  -4  -2   1      716.49      669.29     20.86 o 
  -3  -2   1      151.14      144.94     11.83 o 
  -2  -2   1       95.16       92.20      8.17 o 
  -1  -2   1     1540.76     1553.72     18.06 o 
   0  -2   1     1977.57     1974.75     15.56 o 
   2  -2   1     4352.43     4372.23     27.47 o 
   3  -2   1      116.17      131.34      8.64 o 
   4  -2   1      468.65      474.03     15.05 o 
   5  -2   1       32.05       37.08     14.81 o 
   6  -2   1       29.74       37.75     19.26 o 
   7  -2   1       57.19       50.51     25.47 o 
   8  -2   1       13.83       27.00     31.54 o 
   9  -2   1       35.59       34.12     45.45 o 
  -9  -1   1        0.95       -3.54     42.82 o 
  -8  -1   1        2.97        7.65     28.34 o 
  -7  -1   1      132.48      141.41     31.02 o 
  -6  -1   1       50.74       57.68     20.93 o 
  -5  -1   1      944.57      872.30     39.95 o 
  -4  -1   1      347.12      367.04     15.62 o 
  -3  -1   1       55.31       64.62      8.51 o 
  -2  -1   1     1008.41      952.03     15.78 o 
  -1  -1   1      330.73      345.63      8.05 o 
   0  -1   1       64.83       57.09      3.02 o 
   1  -1   1        7.62        5.50      2.25 o 
   2  -1   1      220.27      213.93      8.12 o 
   3  -1   1      691.74      742.07     13.53 o 
   4  -1   1      202.90      211.28     18.78 o 
   5  -1   1      134.83      136.06     22.32 o 
   6  -1   1        2.50        5.97     19.02 o 
   7  -1   1       39.95       61.74     25.76 o 
   8  -1   1       53.61       49.13     32.16 o 
   9  -1   1       14.90       15.29     47.26 o 
  -9   0   1        9.94       17.44     37.80 o 
  -8   0   1        0.18       13.57     27.14 o 
  -7   0   1       14.61       14.86     22.08 o 
  -6   0   1      137.64      144.42     25.47 o 
  -5   0   1      134.20      104.61     20.41 o 
  -4   0   1      197.98      206.18     12.71 o 
  -3   0   1      474.09      447.28     10.10 o 
  -2   0   1     2633.32     2711.18     60.16 o 
  -1   0   1       46.81       37.94      3.05 o 
   0   0   1       18.48       18.46      1.85 o 
   1   0   1     1825.29     1844.99     21.72 o 
   2   0   1     3570.01     3639.02     27.37 o 
   3   0   1     1119.74     1117.46     19.35 o 
   4   0   1      120.45      124.92     12.61 o 
   5   0   1       80.41      115.75     22.56 o 
   6   0   1      228.39      229.72     30.59 o 
   7   0   1       30.17       43.34     26.71 o 
   8   0   1       12.91       14.24     31.02 o 
  -9   1   1       23.52       18.88     37.18 o 
  -8   1   1        2.97       10.61     28.43 o 
  -7   1   1      219.31      226.04     30.73 o 
  -6   1   1      185.18      182.03     26.52 o 
  -5   1   1      359.93      363.52     18.41 o 
  -4   1   1      960.78     1012.31     24.27 o 
  -3   1   1      223.05      207.13      8.18 o 
  -2   1   1      499.28      504.70      9.02 o 
   0   1   1      530.63      522.42      6.20 o 
   1   1   1      185.60      177.49      7.05 o 
   2   1   1      956.98      967.94     17.14 o 
   3   1   1       21.10       26.88      7.27 o 
   4   1   1        6.90       10.69      9.06 o 
   5   1   1      307.80      316.65     29.96 o 
   6   1   1      141.01      132.52     26.28 o 
   7   1   1        9.30        1.82     23.66 o 
   8   1   1       75.43       84.01     37.85 o 
  -9   2   1       26.08       24.66     39.14 o 
  -8   2   1        1.19       -2.10     25.28 o 
  -7   2   1      187.13      205.64     30.59 o 
  -6   2   1       21.73       26.14     16.54 o 
  -5   2   1        7.56        8.17      9.41 o 
  -4   2   1       46.59       84.16     34.46 o 
  -3   2   1     1102.33     1123.23     18.94 o 
  -2   2   1      291.08      269.50      8.04 o 
  -1   2   1     1719.70     1681.88     17.32 o 
   0   2   1     1362.97     1372.09     15.55 o 
   1   2   1     5410.26     5432.94     61.78 o 
   2   2   1        4.05        6.94      5.50 o 
   3   2   1       93.21       93.62     11.24 o 
   4   2   1       12.82       14.98      9.41 o 
   5   2   1      633.95      605.39     39.90 o 
   6   2   1       39.67       34.17     23.80 o 
   7   2   1       86.35      103.70     33.26 o 
   8   2   1       39.62       42.25     37.37 o 
  -9   3   1       56.80       66.08     35.69 o 
  -8   3   1        5.61       -1.47     22.87 o 
  -7   3   1        3.30        3.70     16.74 o 
  -6   3   1       25.43       38.02     13.30 o 
  -5   3   1        7.58       13.43      8.64 o 
  -4   3   1        8.65       12.40      6.12 o 
  -3   3   1      133.80      117.30      7.91 o 
  -2   3   1       82.72       95.60      5.42 o 
  -1   3   1      177.80      171.88      6.96 o 
   0   3   1      275.72      256.07      9.37 o 
   1   3   1      334.55      325.84     11.67 o 
   2   3   1        4.39        7.31      6.25 o 
   3   3   1        0.89       -1.59      7.40 o 
   4   3   1       57.18       61.61     12.51 o 
   5   3   1      115.00      110.30     25.14 o 
   6   3   1        0.07       13.48     25.09 o 
   7   3   1       12.87       16.92     30.78 o 
   8   3   1        0.01       -0.86     43.39 o 
 -10   4   1       41.76       48.31     73.17 o 
  -9   4   1        0.76       14.11     33.64 o 
  -8   4   1       46.24       42.92     24.80 o 
  -7   4   1      498.94      562.99     29.92 o 
  -6   4   1        0.36        1.18     11.06 o 
  -5   4   1       74.86       40.85      8.78 o 
  -4   4   1        6.72       13.27      6.45 o 
  -3   4   1       58.58       64.22      4.97 o 
  -2   4   1     1508.44     1524.99     17.79 o 
  -1   4   1      470.15      459.16     11.29 o 
   0   4   1      874.92      896.33     17.22 o 
   1   4   1        7.06        8.15      6.02 o 
   2   4   1        3.14       -0.15      6.70 o 
   3   4   1       35.04       39.52     10.40 o 
   4   4   1       26.18       28.80     12.02 o 
   5   4   1      106.05      125.06     29.72 o 
   6   4   1        5.83        5.97     25.57 o 
   7   4   1        5.03        5.40     36.27 o 
 -10   5   1        0.01       -1.82     65.47 o 
  -9   5   1      102.53      142.58     38.85 o 
  -8   5   1       58.73       87.05     25.94 o 
  -7   5   1       49.91       36.69     18.38 o 
  -6   5   1      139.06      121.58     14.98 o 
  -5   5   1       44.70       74.85     10.70 o 
  -4   5   1        0.15        3.54      4.77 o 
  -3   5   1       13.44        4.46      4.31 o 
  -2   5   1        0.62        2.26      5.71 o 
  -1   5   1        3.46        8.61      5.72 o 
   0   5   1      400.59      403.98     14.23 o 
   1   5   1      745.90      778.34     20.24 o 
   2   5   1       55.13       55.21      9.81 o 
   3   5   1       50.21       47.11     11.88 o 
   4   5   1       89.35       83.76     15.78 o 
   5   5   1      107.54      101.98     33.40 o 
   6   5   1       26.40       31.02     32.07 o 
   7   5   1        4.19        1.05     39.00 o 
  -9   6   1       85.26       69.43     41.36 o 
  -8   6   1        0.20        1.12     24.50 o 
  -7   6   1        7.05       21.06     15.41 o 
  -6   6   1      512.91      448.03     21.26 o 
  -5   6   1      161.89      147.35     10.07 o 
  -4   6   1      162.62      162.84      9.12 o 
  -3   6   1      182.36      140.64      9.70 o 
  -2   6   1        0.34       -1.88      6.71 o 
  -1   6   1      217.93      207.31     11.75 o 
   0   6   1       25.38       31.13      8.19 o 
   1   6   1       10.55       15.98      8.42 o 
   2   6   1      141.55      151.05     13.88 o 
   3   6   1       62.63       70.41     13.57 o 
   4   6   1        0.36        4.22     14.73 o 
   5   6   1        8.01        6.12     29.53 o 
   6   6   1       41.33       48.55     41.96 o 
   7   6   1        2.46       -5.78     51.99 o 
  -9   7   1        2.84       11.09     55.91 o 
  -8   7   1       18.02       -0.05     37.66 o 
  -7   7   1       77.67       36.42     13.43 o 
  -6   7   1      219.23      258.35     13.56 o 
  -5   7   1      211.50      240.16     11.37 o 
  -4   7   1      351.88      353.88     15.52 o 
  -3   7   1       10.84       12.78      6.78 o 
  -2   7   1        6.89       10.56      8.63 o 
  -1   7   1      180.19      162.95     14.90 o 
   0   7   1       12.94       13.33      9.35 o 
   1   7   1       73.21       64.62     13.48 o 
   2   7   1      143.86      141.52     15.35 o 
   3   7   1        7.38        2.75     13.27 o 
   4   7   1        0.26        0.01     16.83 o 
   5   7   1       23.42       29.01     37.71 o 
   6   7   1       95.03      103.94     51.18 o 
  -9   8   1       30.43       29.72     55.15 o 
  -8   8   1       32.06       37.69     31.36 o 
  -7   8   1       17.93       21.67     16.17 o 
  -6   8   1      179.25      239.00     24.95 o 
  -5   8   1       32.88       31.28      8.58 o 
  -4   8   1        3.02        8.84      6.87 o 
  -3   8   1       70.39       71.63     11.91 o 
  -2   8   1       45.00       57.78     12.10 o 
  -1   8   1       17.95       24.37     11.57 o 
   0   8   1       25.97       17.06     11.65 o 
   1   8   1       87.17      107.23     16.95 o 
   2   8   1       24.79       19.62     14.71 o 
   3   8   1      108.55      112.70     23.51 o 
   4   8   1        5.23        7.21     23.24 o 
  -8   9   1       38.67       21.28     22.48 o 
  -7   9   1        1.89        2.09     18.37 o 
  -6   9   1       24.61       31.46     17.43 o 
  -5   9   1        4.97        5.55      8.96 o 
  -4   9   1        5.25       13.57     10.04 o 
  -3   9   1      159.07      163.28     17.81 o 
  -2   9   1       49.49       54.15     13.01 o 
  -1   9   1      616.51      631.29     27.28 o 
   0   9   1      223.99      192.96     20.55 o 
   1   9   1        0.48        4.85     14.03 o 
   2   9   1       45.95       42.90     18.47 o 
   3   9   1       25.66       24.41     22.65 o 
   4   9   1       21.91       23.72     30.09 o 
  -8  10   1        0.57        1.38     21.29 o 
  -7  10   1       27.92       57.08     23.57 o 
  -6  10   1       16.44        0.32     16.39 o 
  -5  10   1      107.57      126.14     17.31 o 
  -4  10   1       21.94        4.44     15.47 o 
  -3  10   1       19.66       42.93     15.43 o 
  -2  10   1        9.49        3.38     13.44 o 
  -1  10   1      123.67      127.07     20.49 o 
   0  10   1      183.21      156.50     21.71 o 
   1  10   1        4.37        9.84     16.99 o 
   2  10   1       18.70       17.28     20.71 o 
   3  10   1       10.53       10.97     24.82 o 
   4  10   1        0.31        0.27     36.19 o 
  -8  11   1       12.55       18.85     34.66 o 
  -7  11   1       17.71       16.86     22.95 o 
  -6  11   1        0.97       -0.53     27.77 o 
  -5  11   1       11.04        1.58     29.82 o 
  -4  11   1        3.89        3.53     19.14 o 
  -3  11   1       10.71        2.82     18.23 o 
  -2  11   1        5.44       30.81     18.28 o 
  -1  11   1        0.63        0.12     17.10 o 
   0  11   1       67.32       70.03     20.27 o 
   1  11   1       48.94       81.69     23.91 o 
   2  11   1        1.15       -1.69     24.40 o 
   3  11   1        0.68        4.36     32.11 o 
  -4  12   1        2.55        3.38     24.06 o 
  -3  12   1        6.04        4.28     21.79 o 
  -2  12   1        0.76        4.12     19.85 o 
  -1  12   1       53.69       50.09     21.63 o 
   0  12   1       20.15       18.78     20.83 o 
   1  12   1       22.87       24.48     25.39 o 
   2  12   1        3.96        3.85     32.15 o 
  -4  13   1        0.02        7.10     31.53 o 
  -3  13   1        0.66       -0.75     27.13 o 
  -2  13   1       26.98       25.14     24.65 o 
  -1  13   1        1.77        2.61     24.75 o 
   0  13   1       27.24       29.61     29.22 o 
  -4  14   1        3.65       -6.22     46.48 o 
  -3  14   1       20.60       29.78     37.98 o 
  -2  14   1       24.51       28.81     41.00 o 
   1 -14   2       25.84       42.62     38.61 o 
   2 -14   2       12.13        7.45     36.80 o 
   3 -14   2        3.89        3.77     47.41 o 
   5 -14   2        3.81        6.16     69.39 o 
  -1 -13   2        0.03        5.22     29.92 o 
   0 -13   2        4.67       10.94     24.90 o 
   1 -13   2        0.01        6.71     26.42 o 
   2 -13   2        0.13       -2.38     28.17 o 
   3 -13   2        4.41        3.48     31.72 o 
   5 -13   2        0.30       -1.82     30.47 o 
   6 -13   2       46.61       58.78     49.56 o 
  -2 -12   2        1.13        2.27     24.59 o 
  -1 -12   2        0.21        4.68     22.55 o 
   0 -12   2       20.19        4.29     21.00 o 
   1 -12   2        9.08       16.44     20.51 o 
   2 -12   2        0.00       -0.66     21.27 o 
   3 -12   2        2.58        1.78     22.33 o 
   5 -12   2       17.19       30.72     20.97 o 
   6 -12   2        0.36       -0.19     22.28 o 
  -4 -11   2        0.17       -1.57     36.09 o 
  -3 -11   2        0.03        5.30     25.24 o 
  -2 -11   2       16.61       13.49     20.53 o 
  -1 -11   2       40.02       36.87     20.14 o 
   0 -11   2       15.44       17.00     17.59 o 
   1 -11   2       22.96       52.27     18.70 o 
   2 -11   2        6.46       -2.64     17.04 o 
   3 -11   2       54.49       78.71     18.26 o 
   4 -11   2       15.26        4.73     26.81 o 
   5 -11   2        0.11        3.80     16.53 o 
   6 -11   2      127.09      145.10     25.03 o 
   7 -11   2        3.96       13.60     24.01 o 
  -5 -10   2       19.19       12.09     41.65 o 
  -4 -10   2       19.95       27.55     29.72 o 
  -3 -10   2       11.82        9.00     21.15 o 
  -2 -10   2        0.79       -2.38     16.51 o 
  -1 -10   2      135.65      107.81     20.14 o 
   0 -10   2      145.70      170.40     21.17 o 
   1 -10   2       42.12       44.91     15.45 o 
   2 -10   2      105.08      162.92     19.30 o 
   3 -10   2        2.86       12.32     12.01 o 
   4 -10   2        1.38       -1.53     24.37 o 
   5 -10   2        0.57       12.21     15.28 o 
   6 -10   2       22.80       43.26     19.05 o 
   7 -10   2       18.39        4.06     20.49 o 
   8 -10   2       49.28       35.36     55.10 o 
  -5  -9   2       28.07       30.06     33.55 o 
  -4  -9   2       24.34       19.37     24.24 o 
  -3  -9   2        9.07        4.39     17.12 o 
  -2  -9   2        0.02       -2.64     13.59 o 
  -1  -9   2        0.58        0.40     13.01 o 
   0  -9   2        0.62        2.21     12.47 o 
   1  -9   2      363.61      329.11     20.76 o 
   2  -9   2        4.66        3.57      9.23 o 
   3  -9   2       39.21       21.35     10.38 o 
   4  -9   2      241.88      299.64     38.95 o 
   5  -9   2      631.80      575.72     27.56 o 
   6  -9   2       64.34       55.35     17.82 o 
   7  -9   2       78.59       92.67     22.51 o 
   8  -9   2        4.50       12.63     24.13 o 
  -5  -8   2        1.38       18.87     27.30 o 
  -4  -8   2       29.73       28.08     19.33 o 
  -3  -8   2       48.25       66.75     17.94 o 
  -2  -8   2      134.49      137.12     19.00 o 
  -1  -8   2      152.47      148.26     17.75 o 
   0  -8   2      532.97      557.34     24.16 o 
   1  -8   2      168.60      179.35     16.06 o 
   2  -8   2      233.68      237.09     13.69 o 
   3  -8   2       55.89       65.15      9.56 o 
   4  -8   2      129.13      149.87     30.78 o 
   5  -8   2      338.33      326.78     21.33 o 
   6  -8   2      142.44      170.01     20.96 o 
   7  -8   2       24.91       29.76     17.99 o 
   8  -8   2       37.92       26.96     22.10 o 
  -7  -7   2       37.54       56.25     60.79 o 
  -6  -7   2        1.30        0.53     46.64 o 
  -5  -7   2       48.96       46.18     20.06 o 
  -4  -7   2       57.89       58.56     15.94 o 
  -3  -7   2       52.55       52.77     13.50 o 
  -2  -7   2        3.46       -2.36     10.57 o 
  -1  -7   2      167.79      165.88     16.69 o 
   0  -7   2       13.53       20.88      9.73 o 
   1  -7   2        0.20        0.68      7.00 o 
   2  -7   2       56.10       48.43      8.42 o 
   3  -7   2      589.87      597.09     13.13 o 
   4  -7   2      871.26      848.04     32.80 o 
   5  -7   2     1204.50     1217.04     33.12 o 
   6  -7   2        1.69        7.51     13.14 o 
   7  -7   2       42.82       25.07     17.17 o 
   8  -7   2       84.04      153.66     36.65 o 
  -7  -6   2        0.12       -3.01     46.79 o 
  -6  -6   2       84.79       75.60     35.13 o 
  -5  -6   2        1.65        2.82     15.79 o 
  -4  -6   2      154.98      172.95     19.56 o 
  -3  -6   2       23.62        7.57     10.33 o 
  -2  -6   2      672.76      625.55     33.67 o 
  -1  -6   2      138.80      138.27     12.68 o 
   0  -6   2      701.52      710.48     17.84 o 
   1  -6   2      885.82      867.70     17.55 o 
   2  -6   2        1.55       -0.08      5.69 o 
   4  -6   2      841.19      768.65     29.26 o 
   5  -6   2     1970.01     2012.04     62.28 o 
   6  -6   2       42.44       35.90     12.50 o 
   7  -6   2      142.46      160.54     24.63 o 
   9  -6   2       35.07       63.23     75.51 o 
  -8  -5   2        0.21        8.79     54.05 o 
  -7  -5   2        0.23       -5.54     32.31 o 
  -6  -5   2       43.52       42.72     29.96 o 
  -5  -5   2        8.32       10.99     14.52 o 
  -4  -5   2       30.69       41.60     11.88 o 
  -3  -5   2       26.15       17.77     10.01 o 
  -2  -5   2       67.68       65.40     10.13 o 
  -1  -5   2      474.92      481.40     15.74 o 
   0  -5   2        3.92        5.60      5.04 o 
   1  -5   2      579.26      613.37     13.31 o 
   2  -5   2        0.94        2.82      4.53 o 
   3  -5   2      693.95      616.39     34.55 o 
   4  -5   2       22.98       14.51      6.73 o 
   5  -5   2        7.61        3.59      7.86 o 
   6  -5   2      141.84      131.37     15.17 o 
   7  -5   2       11.72       20.70     18.61 o 
   8  -5   2       18.47       36.22     39.14 o 
   9  -5   2       33.83       45.26     75.84 o 
  -8  -4   2       15.44       37.23     39.09 o 
  -7  -4   2        3.81        2.39     27.29 o 
  -6  -4   2       19.70       15.67     24.42 o 
  -5  -4   2      167.94      173.10     18.41 o 
  -4  -4   2      161.82      140.67     15.00 o 
  -3  -4   2       80.79       95.35     11.58 o 
  -2  -4   2     1853.74     1865.92     28.67 o 
  -1  -4   2      829.51      820.83     17.33 o 
   0  -4   2      598.41      578.50     15.73 o 
   1  -4   2      110.37      117.36      7.93 o 
   2  -4   2      231.00      228.64      5.02 o 
   3  -4   2      295.39      287.93      5.93 o 
   4  -4   2      155.15      163.98     11.13 o 
   5  -4   2      721.08      672.31     19.93 o 
   6  -4   2       14.26       18.04     10.98 o 
   7  -4   2       97.15      123.68     29.53 o 
   8  -4   2       47.44       40.81     35.08 o 
   9  -4   2       76.27      105.42     56.10 o 
  -8  -3   2       56.49       50.56     37.99 o 
  -7  -3   2        4.01        8.17     26.95 o 
  -6  -3   2      138.37      147.14     27.57 o 
  -5  -3   2      118.13       93.73     14.95 o 
  -4  -3   2       29.78       24.18      9.54 o 
  -3  -3   2       61.14       72.70     10.10 o 
  -2  -3   2      260.55      261.10     12.12 o 
  -1  -3   2      418.32      419.40     12.18 o 
   0  -3   2      680.25      661.67     15.67 o 
   1  -3   2     1232.30     1247.03     13.81 o 
   2  -3   2      178.43      179.25      4.86 o 
   3  -3   2     1678.66     1677.02     19.98 o 
   4  -3   2       22.33       27.82      7.46 o 
   5  -3   2        2.23        4.89      7.94 o 
   6  -3   2       30.66       45.07     21.22 o 
   7  -3   2        0.66        1.05     24.32 o 
   8  -3   2       18.03       17.20     34.84 o 
   9  -3   2        2.89       18.64     53.19 o 
  -8  -2   2        0.57       -1.05     30.16 o 
  -7  -2   2        2.52        1.53     23.32 o 
  -6  -2   2       91.87       73.02     22.37 o 
  -5  -2   2      195.52      180.27     16.64 o 
  -4  -2   2       53.93       63.83     10.41 o 
  -3  -2   2      980.67      942.61     20.37 o 
  -2  -2   2     1888.50     1969.95     24.93 o 
  -1  -2   2    32722.11    33136.78    400.35 o 
   0  -2   2       58.09       68.78      4.59 o 
   1  -2   2       55.71       35.10      4.36 o 
   2  -2   2     2320.40     2339.93     18.42 o 
   3  -2   2     3623.79     4019.06     72.26 o 
   4  -2   2       42.08       42.48      9.53 o 
   5  -2   2      148.04      164.97     21.84 o 
   6  -2   2       10.45       12.52     18.78 o 
   7  -2   2      122.48      106.86     30.44 o 
   8  -2   2       46.45       45.50     36.18 o 
   9  -2   2       34.78       39.95     56.25 o 
  -9  -1   2        5.68        4.21     38.28 o 
  -8  -1   2       27.37       24.37     30.11 o 
  -7  -1   2       80.50       94.67     26.91 o 
  -6  -1   2       41.69       39.33     18.78 o 
  -5  -1   2     1258.38     1177.34     45.78 o 
  -4  -1   2      619.65      592.96     19.70 o 
  -3  -1   2      851.99      842.16     18.13 o 
  -2  -1   2      191.00      194.26      8.96 o 
  -1  -1   2     2438.06     2457.59     21.04 o 
   0  -1   2     1106.84     1047.51     10.20 o 
   1  -1   2      979.51      928.34     14.04 o 
   2  -1   2       74.72       54.09      4.32 o 
   3  -1   2      105.30      110.31      8.35 o 
   4  -1   2       76.56       63.51     15.67 o 
   5  -1   2      125.55      126.98     20.69 o 
   6  -1   2        8.66        8.46     19.35 o 
   7  -1   2       95.21      105.38     30.06 o 
   8  -1   2      129.86      138.35     42.10 o 
  -9   0   2       52.22       41.82     38.09 o 
  -8   0   2        3.14        0.67     26.24 o 
  -7   0   2       40.67       42.58     23.66 o 
  -6   0   2       18.10        9.65     16.63 o 
  -5   0   2        2.15       -0.48     12.66 o 
  -4   0   2      153.57      148.82     11.89 o 
  -3   0   2       25.53       25.54      5.52 o 
  -2   0   2      464.28      435.97      9.22 o 
  -1   0   2     1328.04     1396.83     14.90 o 
   0   0   2      270.91      249.07      6.11 o 
   1   0   2     6921.24     6998.33     83.11 o 
   2   0   2     1528.35     1599.59     30.40 o 
   3   0   2     4848.65     5291.55     99.50 o 
   4   0   2       57.06       74.84     18.64 o 
   5   0   2        5.18        7.98     14.96 o 
   6   0   2       19.15       37.23     21.94 o 
   7   0   2        1.81       -4.16     25.14 o 
   8   0   2       10.16        1.86     34.12 o 
  -9   1   2       37.82       34.12     37.42 o 
  -8   1   2        3.12       -0.76     25.57 o 
  -7   1   2      135.79      173.66     45.52 o 
  -6   1   2       70.51       65.00     15.58 o 
  -5   1   2      193.89      196.62     14.13 o 
  -4   1   2      118.98      110.29      8.30 o 
  -3   1   2      306.79      313.78      9.74 o 
  -2   1   2       23.09       35.31      4.29 o 
  -1   1   2    10491.50    10099.11    140.99 o 
   0   1   2      259.06      241.13      6.52 o 
   1   1   2     1430.00     1477.94     18.98 o 
   2   1   2       17.29       24.96      6.37 o 
   3   1   2      395.80      420.87     15.63 o 
   4   1   2       48.49       39.28     16.01 o 
   5   1   2        1.86       -1.39     15.01 o 
   6   1   2       93.53      117.08     27.77 o 
   7   1   2        4.27        5.54     28.20 o 
   8   1   2      110.95      116.22     42.29 o 
  -9   2   2        0.07        3.82     33.02 o 
  -8   2   2        0.24        1.42     22.71 o 
  -7   2   2      176.10      160.85     23.67 o 
  -6   2   2       91.68       97.28     16.55 o 
  -5   2   2      183.47      188.63     13.84 o 
  -4   2   2       17.04       19.56      6.36 o 
  -3   2   2      281.97      297.92      9.05 o 
  -2   2   2      113.91       98.69      5.67 o 
  -1   2   2     1256.12     1234.32     11.35 o 
   0   2   2      497.81      478.70      8.78 o 
   1   2   2      837.47      864.74     16.77 o 
   2   2   2      167.88      161.02     10.89 o 
   3   2   2       13.33       10.65      8.12 o 
   4   2   2      752.94      740.00     23.52 o 
   5   2   2        4.33        7.03     17.11 o 
   6   2   2       35.58       43.01     23.89 o 
   7   2   2       24.52       21.70     31.68 o 
   8   2   2       18.37       23.75     42.34 o 
  -9   3   2       43.76       43.49     38.66 o 
  -8   3   2        0.82        4.71     22.37 o 
  -7   3   2      602.52      592.23     30.50 o 
  -6   3   2       97.29       74.17     15.11 o 
  -5   3   2        0.21        9.46     10.03 o 
  -4   3   2        4.92        1.36      7.75 o 
  -3   3   2      584.28      587.71     14.54 o 
  -2   3   2      593.49      604.86      8.32 o 
  -1   3   2        0.10        1.22      4.46 o 
   0   3   2       83.05       89.87     10.00 o 
   1   3   2       62.70       61.39      7.88 o 
   2   3   2        3.68        6.65      6.85 o 
   3   3   2       56.73       70.54     10.74 o 
   4   3   2      155.99      160.90     16.29 o 
   5   3   2       27.23       23.56     21.22 o 
   6   3   2      125.09      145.57     33.40 o 
   7   3   2       16.83       10.13     31.45 o 
 -10   4   2       55.37       49.22     64.18 o 
  -9   4   2       17.07       22.97     32.22 o 
  -8   4   2        0.11       -0.26     21.59 o 
  -7   4   2      225.72      256.88     24.78 o 
  -6   4   2       25.27       40.00     13.67 o 
  -5   4   2       23.15       33.06     10.82 o 
  -4   4   2       46.16       34.80      7.27 o 
  -3   4   2     1222.02     1311.81     39.86 o 
  -2   4   2       53.77       65.93      6.09 o 
  -1   4   2      288.13      283.43     10.75 o 
   0   4   2      217.45      199.86     10.64 o 
   1   4   2     1037.94     1092.09     22.56 o 
   2   4   2        1.16        3.54      7.87 o 
   3   4   2       41.48       46.13     10.91 o 
   4   4   2       23.86       31.07     13.04 o 
   5   4   2      210.73      201.00     35.56 o 
   6   4   2        1.53       -5.64     29.77 o 
   7   4   2        0.06        3.30     39.86 o 
 -10   5   2       18.45       28.60     56.58 o 
  -9   5   2       52.95       72.31     34.84 o 
  -8   5   2       17.48       28.59     23.99 o 
  -7   5   2      847.98      830.37     32.94 o 
  -6   5   2       34.31       23.53     13.56 o 
  -5   5   2       82.21       92.84     10.87 o 
  -4   5   2       42.97       39.51      6.50 o 
  -3   5   2     1526.39     1663.51     52.60 o 
  -2   5   2      757.78      802.47     21.32 o 
  -1   5   2        4.42        0.42      6.07 o 
   0   5   2       56.29       63.98      8.78 o 
   1   5   2      295.78      302.86     14.59 o 
   2   5   2       49.09       65.55     11.30 o 
   3   5   2        0.21        0.90     10.63 o 
   4   5   2       43.22       34.39     14.33 o 
   5   5   2       51.22       30.35     30.44 o 
   6   5   2       60.66       77.23     41.53 o 
   7   5   2        4.29       10.08     49.99 o 
 -10   6   2        2.44       14.05     98.54 o 
  -9   6   2       16.48       26.67     34.90 o 
  -8   6   2      116.33       91.94     25.44 o 
  -7   6   2        8.19        1.64     14.44 o 
  -6   6   2      457.80      541.43     24.89 o 
  -5   6   2       89.04       64.69      8.61 o 
  -4   6   2       92.30       77.82      8.12 o 
  -3   6   2       22.45       26.72      6.96 o 
  -2   6   2        1.82        1.60      7.30 o 
  -1   6   2       84.07       83.53     10.57 o 
   0   6   2        0.06        1.09      7.69 o 
   1   6   2       82.48       76.42     11.63 o 
   2   6   2        6.15        7.41      9.98 o 
   3   6   2      111.16      118.36     16.07 o 
   4   6   2        0.09       -1.05     15.71 o 
   5   6   2        0.85       -3.06     32.50 o 
   6   6   2        0.46       -2.05     39.28 o 
  -9   7   2        1.89       -2.25     50.61 o 
  -8   7   2        8.36       -3.15     25.36 o 
  -7   7   2       42.61        8.86     13.52 o 
  -6   7   2      104.92       73.42     10.85 o 
  -5   7   2       24.66       22.99      7.69 o 
  -4   7   2       92.65      117.07     11.25 o 
  -3   7   2       19.31       13.89     10.18 o 
  -2   7   2      174.96      189.51     15.22 o 
  -1   7   2      201.43      165.84     15.92 o 
   0   7   2        0.43        2.48      9.83 o 
   1   7   2        7.52        8.13     10.24 o 
   2   7   2       24.94       18.93     11.59 o 
   3   7   2       42.73       46.93     15.14 o 
   4   7   2        3.46        5.25     19.03 o 
   5   7   2        1.97        6.31     45.59 o 
   6   7   2        2.09       -7.69     50.90 o 
  -9   8   2        4.91        2.68     48.70 o 
  -8   8   2       25.35       23.08     34.89 o 
  -7   8   2        0.48        0.68     16.75 o 
  -6   8   2       18.98        9.03      9.75 o 
  -5   8   2      211.47      218.57     13.19 o 
  -4   8   2       72.36       55.87     10.31 o 
  -3   8   2       17.02       17.12     10.70 o 
  -2   8   2       51.69       39.48     12.15 o 
  -1   8   2      574.09      546.36     24.65 o 
   0   8   2      112.32       92.41     15.92 o 
   1   8   2      146.94      148.91     19.21 o 
   2   8   2       16.34       21.79     16.64 o 
   3   8   2        0.01       -4.85     18.50 o 
   4   8   2        9.59       15.49     28.36 o 
  -8   9   2       15.21        0.68     27.53 o 
  -7   9   2       27.15        4.03     17.84 o 
  -6   9   2       42.18       27.22     11.92 o 
  -5   9   2      425.84      434.74     18.87 o 
  -4   9   2        1.32        3.89     10.36 o 
  -3   9   2       88.52      142.00     17.33 o 
  -2   9   2       12.92       21.61     12.70 o 
  -1   9   2      116.60      116.85     18.43 o 
   0   9   2       24.99       25.93     14.53 o 
   1   9   2        8.82       17.80     14.58 o 
   2   9   2       38.16       29.87     18.99 o 
   3   9   2        9.03       13.50     24.39 o 
   4   9   2        1.63        4.85     30.77 o 
  -8  10   2       31.76       24.23     32.45 o 
  -7  10   2       70.63       43.18     21.07 o 
  -6  10   2        0.75       -2.72     27.48 o 
  -5  10   2       53.44       67.75     18.06 o 
  -4  10   2       23.18       12.11     15.56 o 
  -3  10   2        0.23       -0.65     14.19 o 
  -2  10   2       82.99      101.46     17.71 o 
  -1  10   2      112.50      126.73     21.10 o 
   0  10   2        5.12        8.94     15.99 o 
   1  10   2        1.21       -3.82     16.22 o 
   2  10   2        5.85        8.82     19.93 o 
   3  10   2       36.78       28.79     29.75 o 
   4  10   2        2.41      131.87     47.19 o 
  -5  11   2       99.51      111.51     23.13 o 
  -4  11   2       46.60       60.34     19.98 o 
  -3  11   2        0.07        3.80     18.23 o 
  -2  11   2        2.19       -0.61     17.21 o 
  -1  11   2      255.12      234.69     26.27 o 
   0  11   2       12.11       10.56     17.83 o 
   1  11   2        1.40       11.83     20.21 o 
   2  11   2        1.48        0.47     26.02 o 
   3  11   2        0.25       -4.56     36.88 o 
  -5  12   2       28.79       39.34     30.25 o 
  -4  12   2        5.01        2.08     24.81 o 
  -3  12   2       21.49       28.66     23.13 o 
  -2  12   2        6.76       18.01     21.03 o 
  -1  12   2        1.88       -0.14     20.91 o 
   0  12   2        0.01        2.56     22.34 o 
   1  12   2        0.26       -4.12     26.29 o 
  -4  13   2        0.02       10.86     32.30 o 
  -3  13   2        3.54       -3.35     28.43 o 
  -2  13   2       12.07        7.74     25.49 o 
  -1  13   2        4.95        4.88     24.85 o 
  -4  14   2        8.40        4.31     45.01 o 
  -3  14   2       19.83       21.90     40.23 o 
   1 -14   3        1.81        5.56     40.82 o 
   2 -14   3        0.00        0.93     38.85 o 
  -1 -13   3       20.00       11.01     28.82 o 
   0 -13   3        0.04        0.70     26.14 o 
   1 -13   3        1.00        3.25     25.58 o 
   2 -13   3       12.67       14.44     28.96 o 
   3 -13   3       49.51       53.16     39.79 o 
   4 -13   3        0.24       -1.19     47.02 o 
   5 -13   3        1.91       -0.98     35.23 o 
  -2 -12   3        7.03       10.74     25.14 o 
  -1 -12   3        3.67        3.71     21.96 o 
   0 -12   3        5.00        9.74     21.92 o 
   1 -12   3        0.49        3.34     21.21 o 
   2 -12   3        8.10       68.07     22.48 o 
   3 -12   3       11.65        0.14     25.09 o 
   4 -12   3        5.66        5.70     26.68 o 
   5 -12   3       13.29       19.81     29.95 o 
   6 -12   3        7.10        7.92     24.12 o 
  -4 -11   3        0.30        3.81     34.85 o 
  -3 -11   3        6.20        7.44     23.72 o 
  -2 -11   3       11.40        6.81     19.80 o 
  -1 -11   3        1.43        1.97     18.47 o 
   0 -11   3       11.68        3.77     17.01 o 
   1 -11   3       35.31       37.77     18.18 o 
   2 -11   3       41.09       37.66     18.21 o 
   3 -11   3      105.70       92.85     17.26 o 
   4 -11   3       90.92       28.72     23.23 o 
   5 -11   3        6.80       14.78     18.90 o 
   6 -11   3       42.35       34.86     21.88 o 
   7 -11   3       10.29       11.47     26.43 o 
  -5 -10   3        3.12       14.14     38.91 o 
  -4 -10   3       16.96       29.76     25.67 o 
  -3 -10   3        7.14        5.56     21.34 o 
  -2 -10   3       20.66       24.19     18.65 o 
  -1 -10   3      258.53      280.04     25.55 o 
   0 -10   3       18.98       15.81     15.18 o 
   1 -10   3       39.46       34.97     14.73 o 
   2 -10   3       72.68       69.02     13.49 o 
   3 -10   3       60.98       86.29     14.03 o 
   4 -10   3       39.46       68.13     22.67 o 
   5 -10   3       20.50       20.41     16.80 o 
   6 -10   3       16.57       22.57     17.99 o 
   7 -10   3        8.84        5.00     21.68 o 
  -5  -9   3       32.49       32.04     32.36 o 
  -4  -9   3        0.20        3.14     22.54 o 
  -3  -9   3       43.90       63.78     19.82 o 
  -2  -9   3        0.06        5.04     14.24 o 
  -1  -9   3      345.60      336.06     24.65 o 
   0  -9   3       85.88       84.24     15.81 o 
   1  -9   3       26.45       25.90     12.53 o 
   2  -9   3       66.13       68.81     11.73 o 
   3  -9   3       66.62       83.02     12.51 o 
   4  -9   3       10.53       15.60     17.81 o 
   5  -9   3        5.05       14.58     14.75 o 
   6  -9   3       12.02       29.30     18.20 o 
   7  -9   3      155.26      149.36     25.44 o 
   8  -9   3        3.03        5.30     49.37 o 
  -5  -8   3        8.40       14.71     24.00 o 
  -4  -8   3        0.57       -1.89     19.19 o 
  -3  -8   3        9.78       10.90     14.18 o 
  -2  -8   3      143.20      212.58     21.43 o 
  -1  -8   3        0.60        7.11     11.60 o 
   0  -8   3      211.04      191.99     17.17 o 
   1  -8   3      162.64      160.48     13.17 o 
   2  -8   3       56.63       49.61     10.11 o 
   3  -8   3      438.71      473.98     14.52 o 
   4  -8   3        2.03       11.49     15.37 o 
   5  -8   3       23.03        9.42     12.14 o 
   6  -8   3       48.74       44.03     16.81 o 
   7  -8   3      100.82      137.76     22.45 o 
   8  -8   3        1.96       10.81     22.85 o 
  -7  -7   3        1.86       11.37     67.77 o 
  -6  -7   3       29.82       19.50     44.78 o 
  -5  -7   3        1.68        3.47     19.00 o 
  -4  -7   3       21.48       35.25     15.28 o 
  -3  -7   3       13.77       21.74     14.36 o 
  -2  -7   3        9.04       10.09     11.03 o 
  -1  -7   3      332.99      302.02     19.17 o 
   0  -7   3      265.50      246.38     13.30 o 
   1  -7   3       53.91       57.70      9.32 o 
   2  -7   3       65.49       71.75      9.26 o 
   3  -7   3      286.45      267.41     11.90 o 
   4  -7   3      198.10      218.35     31.40 o 
   5  -7   3       26.60       20.33     13.98 o 
   6  -7   3      122.61      127.44     22.09 o 
   7  -7   3       21.45       35.19     21.54 o 
   8  -7   3       75.30       38.42     32.35 o 
  -7  -6   3       21.58       20.79     42.82 o 
  -6  -6   3        0.71        2.44     34.22 o 
  -5  -6   3       37.55       34.77     16.34 o 
  -4  -6   3        1.67        0.14     11.79 o 
  -3  -6   3       52.52       55.77     11.55 o 
  -2  -6   3       48.01       53.91     10.75 o 
  -1  -6   3       26.88       24.83      8.82 o 
   0  -6   3        3.88        8.20      6.91 o 
   1  -6   3        8.33        3.71      6.41 o 
   2  -6   3       62.20       50.32      7.64 o 
   3  -6   3       29.06       22.66      6.66 o 
   4  -6   3       71.55       91.26      7.87 o 
   5  -6   3        0.02       -1.23      8.73 o 
   6  -6   3        3.59        7.68     12.17 o 
   7  -6   3      204.32      202.60     27.16 o 
  -8  -5   3        6.58        4.87     51.13 o 
  -7  -5   3       82.72       88.41     37.28 o 
  -6  -5   3      167.73      162.29     37.85 o 
  -5  -5   3       10.93        7.61     14.02 o 
  -4  -5   3        1.33        4.50     10.41 o 
  -3  -5   3      134.02      139.62     14.02 o 
  -2  -5   3      519.35      528.49     18.07 o 
  -1  -5   3        0.01        1.66      6.55 o 
   0  -5   3      855.77      854.38     15.12 o 
   1  -5   3       83.55       86.38      8.21 o 
   2  -5   3       12.82       12.91      5.33 o 
   3  -5   3      182.96      169.42      7.33 o 
   4  -5   3      634.78      598.30     11.06 o 
   5  -5   3       21.43       18.02      9.31 o 
   6  -5   3       71.41      101.66     14.51 o 
   7  -5   3       21.61        4.55     18.60 o 
   8  -5   3        0.56       11.33     46.02 o 
  -8  -4   3        0.03        2.63     40.10 o 
  -7  -4   3        2.00        0.91     29.63 o 
  -6  -4   3      195.11      173.57     33.36 o 
  -5  -4   3       38.82       34.80     13.05 o 
  -4  -4   3      104.68      108.71     14.32 o 
  -3  -4   3        3.88        2.29      7.56 o 
  -2  -4   3      120.96      102.14     10.67 o 
  -1  -4   3        8.53        3.33      5.82 o 
   0  -4   3       82.65       74.23      7.06 o 
   1  -4   3      195.77      188.76      8.72 o 
   2  -4   3      163.31      179.32      6.81 o 
   3  -4   3        0.04        1.10      4.78 o 
   4  -4   3        8.45       18.57      7.62 o 
   5  -4   3       28.43       39.30     10.20 o 
   6  -4   3       80.65       72.48     16.52 o 
   7  -4   3        0.22        1.82     26.43 o 
   8  -4   3       36.09      101.03     46.02 o 
   9  -4   3       15.44       35.75     71.30 o 
  -8  -3   3       22.28       28.63     35.17 o 
  -7  -3   3       71.51       87.17     29.39 o 
  -6  -3   3       94.04       66.47     23.70 o 
  -5  -3   3      178.05      151.85     15.96 o 
  -4  -3   3      141.62      128.52     13.41 o 
  -3  -3   3     1968.54     2121.66     32.16 o 
  -2  -3   3      374.10      332.03     12.89 o 
  -1  -3   3       56.33       68.65      6.75 o 
   0  -3   3        3.26        5.75      3.81 o 
   1  -3   3      356.53      355.83      9.82 o 
   2  -3   3       46.22       43.60      6.34 o 
   3  -3   3       30.93       41.15      5.23 o 
   4  -3   3      146.55      137.86     13.72 o 
   5  -3   3        8.62        3.48     10.66 o 
   6  -3   3        4.30       -0.91     18.59 o 
   7  -3   3       53.66       52.19     29.20 o 
   8  -3   3       11.66       15.91     39.71 o 
   9  -3   3        0.13      -12.14     67.96 o 
  -9  -2   3        2.27        3.82     44.35 o 
  -8  -2   3        9.64       17.49     31.64 o 
  -7  -2   3       48.19       62.89     25.76 o 
  -6  -2   3      374.22      405.16     35.08 o 
  -5  -2   3      150.66      133.09     15.47 o 
  -4  -2   3      445.54      463.35     18.25 o 
  -3  -2   3      334.73      316.15     13.52 o 
  -2  -2   3      316.98      329.54     12.22 o 
  -1  -2   3     1262.51     1277.49     19.72 o 
   0  -2   3      183.97      171.54      6.07 o 
   1  -2   3       53.75       43.88      5.68 o 
   2  -2   3      416.03      399.01     12.55 o 
   3  -2   3      141.10      112.48      7.39 o 
   4  -2   3      398.98      374.48     18.94 o 
   5  -2   3      311.69      349.53     29.20 o 
   6  -2   3       15.37       21.17     20.12 o 
   7  -2   3       67.63       73.74     30.78 o 
   8  -2   3       13.54       13.81     36.80 o 
  -9  -1   3        4.08       -4.83     36.08 o 
  -8  -1   3        6.24       23.94     29.29 o 
  -7  -1   3       87.44       52.71     23.27 o 
  -6  -1   3        7.39       17.49     18.30 o 
  -5  -1   3      334.96      359.31     15.86 o 
  -4  -1   3      713.30      680.05     16.47 o 
  -3  -1   3      569.53      541.03     14.60 o 
  -2  -1   3      684.58      722.17     15.59 o 
  -1  -1   3     3859.49     3775.35     43.11 o 
   0  -1   3       59.41       61.28      5.33 o 
   1  -1   3     2384.84     2389.78     56.16 o 
   2  -1   3       42.72       44.45      4.49 o 
   3  -1   3       57.52       63.71      7.64 o 
   4  -1   3       76.67       93.14     18.78 o 
   5  -1   3      223.29      230.73     27.10 o 
   6  -1   3       31.59       48.98     23.18 o 
   7  -1   3       28.65       37.80     29.20 o 
   8  -1   3       39.68       44.40     41.67 o 
  -9   0   3        0.00        3.06     34.50 o 
  -8   0   3      242.88      232.78     38.61 o 
  -7   0   3        4.98        8.75     18.92 o 
  -6   0   3       98.97      107.61     18.40 o 
  -5   0   3      279.47      248.04     18.39 o 
  -4   0   3       34.15       42.23      7.55 o 
  -3   0   3      833.05      772.04     43.70 o 
  -2   0   3     1030.74     1008.14     16.70 o 
  -1   0   3    13327.29    13369.79    106.98 o 
   0   0   3     1804.79     1788.94     19.24 o 
   1   0   3      740.05      713.14     10.53 o 
   2   0   3        1.68        0.28      3.51 o 
   3   0   3       24.83       24.36      8.09 o 
   4   0   3      273.84      258.49     25.38 o 
   5   0   3        4.72        4.35     17.06 o 
   6   0   3       58.91       40.96     22.89 o 
   7   0   3      139.00      133.24     35.32 o 
   8   0   3        9.71        7.69     40.76 o 
  -9   1   3        6.83       -0.05     31.92 o 
  -8   1   3       67.76       61.79     28.05 o 
  -7   1   3        6.85        5.35     16.50 o 
  -6   1   3       91.67       90.11     16.25 o 
  -5   1   3       37.42       45.25     12.29 o 
  -4   1   3       45.40       45.73      7.35 o 
  -3   1   3        2.94        1.69      4.36 o 
  -2   1   3      387.29      395.35      9.41 o 
  -1   1   3      470.36      472.57      9.73 o 
   0   1   3       36.91       25.93      3.48 o 
   1   1   3        1.51        1.46      3.84 o 
   2   1   3        2.94        5.22      6.52 o 
   3   1   3        4.68        7.58      8.22 o 
   4   1   3      522.09      505.80     33.45 o 
   5   1   3       14.30        6.55     17.63 o 
   6   1   3      149.32      159.81     30.97 o 
   7   1   3       43.42       56.58     33.26 o 
   8   1   3        0.62        8.12     46.36 o 
  -9   2   3        1.52       -5.07     35.36 o 
  -8   2   3      538.20      553.23     37.45 o 
  -7   2   3       74.49       80.61     19.58 o 
  -6   2   3       50.65       43.14     14.44 o 
  -5   2   3       30.11       33.37     11.14 o 
  -4   2   3        9.92       11.79      6.25 o 
  -3   2   3       95.02       98.74      8.84 o 
  -2   2   3     1443.91     1463.75     16.77 o 
  -1   2   3      242.77      230.81      8.14 o 
   0   2   3      223.40      183.50     26.00 o 
   1   2   3      136.21      125.14      9.73 o 
   2   2   3       43.52       39.37      7.92 o 
   3   2   3       28.45       18.20      9.18 o 
   4   2   3       30.32       25.62     17.78 o 
   5   2   3       57.21       56.25     22.03 o 
   6   2   3        0.46       -0.43     24.99 o 
   7   2   3       15.09       13.24     30.01 o 
 -10   3   3        0.81        3.25     58.02 o 
  -9   3   3        1.18       -2.34     32.21 o 
  -8   3   3      189.22      199.89     50.90 o 
  -7   3   3       17.21        3.79     15.99 o 
  -6   3   3       52.05       64.35     14.25 o 
  -5   3   3       52.76       53.29     11.82 o 
  -4   3   3      351.84      398.36     17.58 o 
  -3   3   3       44.97       37.90      5.71 o 
  -2   3   3      272.50      275.42      9.16 o 
  -1   3   3      398.72      399.05      7.21 o 
   0   3   3     1010.51     1040.05     19.72 o 
   1   3   3       58.25       49.83      8.07 o 
   2   3   3      108.27      110.63     12.09 o 
   3   3   3        2.53        1.07      8.66 o 
   4   3   3      639.25      643.72     41.82 o 
   5   3   3      125.50      122.10     29.39 o 
   6   3   3       11.54       12.38     28.29 o 
   7   3   3       21.49       42.44     40.53 o 
 -10   4   3       34.63       35.70     57.30 o 
  -9   4   3        5.07       24.32     30.74 o 
  -8   4   3       13.19        9.47     21.88 o 
  -7   4   3      476.21      434.09     27.14 o 
  -6   4   3      161.67      176.31     18.79 o 
  -5   4   3        6.53        3.82      9.55 o 
  -4   4   3       64.60       47.51      7.28 o 
  -3   4   3      641.16      686.20     11.94 o 
  -2   4   3        0.40        4.51      3.88 o 
  -1   4   3      135.38      144.13     10.15 o 
   0   4   3        2.50        2.25      6.12 o 
   1   4   3      244.38      259.26     14.06 o 
   2   4   3      141.47      132.25     13.08 o 
   3   4   3       63.19       69.12     12.31 o 
   4   4   3      313.21      254.19     30.68 o 
   5   4   3       89.14       87.12     27.57 o 
   6   4   3        2.22       13.52     32.74 o 
   7   4   3        4.22        4.68     41.34 o 
 -10   5   3       55.77       56.87     59.69 o 
  -9   5   3        8.25        5.49     30.04 o 
  -8   5   3      117.23       86.65     24.40 o 
  -7   5   3       79.67      121.13     20.66 o 
  -6   5   3       51.26       83.87     14.98 o 
  -5   5   3        0.43        2.22      7.41 o 
  -4   5   3       19.43       38.66      7.71 o 
  -3   5   3       77.36       61.59      8.15 o 
  -2   5   3       69.48       76.44      7.37 o 
  -1   5   3        0.04        1.04      6.12 o 
   0   5   3        0.00        0.23      6.93 o 
   1   5   3      101.78      103.87     11.61 o 
   2   5   3       47.38       43.72     11.86 o 
   3   5   3       16.96       14.91     11.15 o 
   4   5   3      105.71      108.82     30.01 o 
   5   5   3      155.81      195.94     38.61 o 
   6   5   3        5.80        4.78     40.67 o 
 -10   6   3        4.63       -1.65     57.19 o 
  -9   6   3       34.92       45.75     32.99 o 
  -8   6   3       21.66       30.71     22.24 o 
  -7   6   3      194.73      239.09     32.21 o 
  -6   6   3        1.39       -3.34      9.81 o 
  -5   6   3      132.32      141.40     10.68 o 
  -4   6   3      151.99      132.77     11.11 o 
  -3   6   3      981.75      972.53     20.13 o 
  -2   6   3        5.35        8.81      8.12 o 
  -1   6   3        0.63        2.25      7.84 o 
   0   6   3       19.04       28.11      9.48 o 
   1   6   3       12.25        9.88      9.56 o 
   2   6   3        1.45        7.62     10.92 o 
   3   6   3       23.11       22.66     13.95 o 
   4   6   3       65.66       67.43     30.73 o 
   5   6   3        2.18        3.54     36.46 o 
   6   6   3        5.94       13.95     52.81 o 
  -9   7   3       36.08       39.43     30.22 o 
  -8   7   3       12.43       17.80     18.60 o 
  -7   7   3       17.41       24.17     13.66 o 
  -6   7   3       25.01       21.65      9.41 o 
  -5   7   3       94.83       95.37     12.50 o 
  -4   7   3      149.88      149.57     12.39 o 
  -3   7   3      351.44      315.48     15.53 o 
  -2   7   3      405.15      415.01     20.20 o 
  -1   7   3      356.72      319.41     19.60 o 
   0   7   3       17.70       20.14     11.67 o 
   1   7   3       11.52       12.20     11.27 o 
   2   7   3       99.89       80.71     15.09 o 
   3   7   3       85.24       83.72     17.27 o 
   4   7   3       10.34       22.71     29.18 o 
   5   7   3       51.75       38.95     52.19 o 
   6   7   3        0.03       -7.60     65.04 o 
  -9   8   3       12.11       10.23     43.34 o 
  -8   8   3       20.22       34.12     31.97 o 
  -7   8   3      107.72       50.90     15.36 o 
  -6   8   3        9.76       -1.12     11.81 o 
  -5   8   3      152.62      161.47     15.20 o 
  -4   8   3       52.10       76.91     17.14 o 
  -3   8   3        5.23       11.95     11.42 o 
  -2   8   3       58.56       65.49     13.49 o 
  -1   8   3      363.13      362.54     22.67 o 
   0   8   3       93.19      110.10     16.54 o 
   1   8   3       47.75       56.76     15.73 o 
   2   8   3      158.96      139.54     23.86 o 
   3   8   3       28.69       21.49     20.54 o 
   4   8   3       31.22       26.71     51.80 o 
  -9   9   3        6.05        6.16     43.63 o 
  -8   9   3       44.98       19.98     29.72 o 
  -7   9   3       28.75       42.01     19.27 o 
  -6   9   3       28.26        0.72     14.15 o 
  -5   9   3       24.44       22.01     15.12 o 
  -4   9   3      128.21      119.47     17.04 o 
  -3   9   3        1.87        6.90     13.09 o 
  -2   9   3       12.47       25.02     13.99 o 
  -1   9   3       11.09       18.66     14.14 o 
   0   9   3       56.62       57.77     15.91 o 
   1   9   3       40.47       51.62     18.91 o 
   2   9   3        6.54        2.77     20.17 o 
   3   9   3       23.97       38.00     25.93 o 
  -6  10   3        6.72        3.56     20.66 o 
  -5  10   3        0.65       -3.80     17.05 o 
  -4  10   3        5.89       14.65     16.12 o 
  -3  10   3        0.28        0.85     14.14 o 
  -2  10   3       85.33       72.49     17.44 o 
  -1  10   3       14.84       16.94     16.15 o 
   0  10   3       81.37       86.24     21.31 o 
   1  10   3       12.00        6.03     19.51 o 
   2  10   3       46.53       43.60     25.21 o 
   3  10   3       22.74       32.78     31.86 o 
  -6  11   3        1.27        1.88     29.08 o 
  -5  11   3        5.50       10.28     21.98 o 
  -4  11   3        2.14        9.60     19.47 o 
  -3  11   3        4.20        2.23     19.26 o 
  -2  11   3        2.37       14.76     18.65 o 
  -1  11   3        5.86        7.86     18.97 o 
   0  11   3        3.86       12.78     20.38 o 
   1  11   3        9.42        6.85     23.25 o 
   2  11   3        5.67        7.41     29.50 o 
  -5  12   3        4.79       -0.19     28.57 o 
  -4  12   3        1.10       -4.71     23.84 o 
  -3  12   3       34.64       76.10     24.72 o 
  -2  12   3        2.40        1.44     21.28 o 
  -1  12   3       43.20       36.53     24.31 o 
   0  12   3       27.28       19.75     24.19 o 
   1  12   3        0.16       -3.78     29.16 o 
  -5  13   3        4.54        5.08     39.47 o 
  -4  13   3        0.23       -2.99     32.91 o 
  -3  13   3        1.53        5.61     29.18 o 
  -2  13   3        0.41       -0.80     26.46 o 
  -1  13   3        1.09       -1.25     29.38 o 
   1 -14   4        1.28       16.42     43.71 o 
   2 -14   4        4.57       10.99     38.35 o 
   3 -14   4        3.87        2.49     81.72 o 
  -1 -13   4        0.12        1.72     29.96 o 
   0 -13   4       20.22       30.91     27.96 o 
   1 -13   4        2.63        8.66     27.94 o 
   2 -13   4        8.10       10.67     27.41 o 
   3 -13   4       22.96       16.68     53.81 o 
   4 -13   4        0.79        7.50     52.66 o 
  -2 -12   4       27.53       17.11     25.11 o 
  -1 -12   4       20.64       38.68     23.80 o 
   0 -12   4        3.92        8.53     22.20 o 
   1 -12   4        1.71        5.92     22.06 o 
   2 -12   4        9.81        4.71     19.81 o 
   3 -12   4       15.73       32.07     42.77 o 
   4 -12   4        2.27       13.43     42.20 o 
   5 -12   4       36.68       33.18     33.83 o 
   6 -12   4       14.21       11.08     31.66 o 
  -4 -11   4        2.14        2.31     31.16 o 
  -3 -11   4        0.69        2.22     24.80 o 
  -2 -11   4        2.70        4.51     20.89 o 
  -1 -11   4       19.65       24.92     20.04 o 
   0 -11   4       48.36       33.55     18.67 o 
   1 -11   4       11.68       19.29     18.60 o 
   2 -11   4        2.72        1.35     16.04 o 
   3 -11   4       61.77       84.40     20.22 o 
   4 -11   4      135.57      121.95     29.95 o 
   5 -11   4        1.08       -2.27     26.82 o 
   6 -11   4        0.27        3.38     21.41 o 
  -5 -10   4       10.04        4.73     36.01 o 
  -4 -10   4        9.27       27.01     26.93 o 
  -3 -10   4       14.10       19.11     20.06 o 
  -2 -10   4       17.90       21.94     17.79 o 
  -1 -10   4       33.35       25.85     17.02 o 
   0 -10   4       50.36       50.22     17.02 o 
   1 -10   4        5.61        7.73     14.58 o 
   2 -10   4      119.61      110.20     16.49 o 
   3 -10   4      114.81      159.26     16.88 o 
   4 -10   4       23.63       31.71     22.97 o 
   5 -10   4      103.05       97.85     20.75 o 
   6 -10   4        0.18       -0.10     19.02 o 
   7 -10   4        1.06        5.20     24.08 o 
  -5  -9   4       40.28       33.74     30.77 o 
  -4  -9   4       29.46       26.69     21.50 o 
  -3  -9   4        1.66       -1.65     16.29 o 
  -2  -9   4       90.18      107.52     19.85 o 
  -1  -9   4        3.62        7.68     14.02 o 
   0  -9   4        1.24        3.89     13.36 o 
   1  -9   4       59.03       67.29     14.26 o 
   2  -9   4      141.65      133.84     13.93 o 
   3  -9   4      181.98      233.38     16.44 o 
   4  -9   4      242.15      179.52     27.10 o 
   5  -9   4       61.99      105.84     19.01 o 
   6  -9   4        4.75       -0.08     17.02 o 
   7  -9   4      123.17      145.02     26.99 o 
  -5  -8   4       28.76       42.96     27.27 o 
  -4  -8   4       19.19       18.46     18.40 o 
  -3  -8   4       19.41        9.92     14.41 o 
  -2  -8   4      154.88      151.43     19.57 o 
  -1  -8   4        5.94       21.16     12.62 o 
   0  -8   4      371.07      349.95     20.60 o 
   1  -8   4       87.49       86.07     10.85 o 
   2  -8   4       39.64       44.71      9.78 o 
   3  -8   4      434.56      414.02     14.80 o 
   4  -8   4      829.56      863.41     52.71 o 
   5  -8   4       28.79       32.71     16.34 o 
   6  -8   4       47.53       43.47     19.27 o 
   7  -8   4       89.17       85.33     25.66 o 
  -5  -7   4        3.05        2.75     21.54 o 
  -4  -7   4        8.70       12.25     17.09 o 
  -3  -7   4       42.36       49.34     14.58 o 
  -2  -7   4       81.20       87.11     15.39 o 
  -1  -7   4        0.58        4.50     10.36 o 
   0  -7   4      260.16      238.59     14.83 o 
   1  -7   4        8.51        9.16      7.53 o 
   2  -7   4       34.48       30.95      9.07 o 
   3  -7   4       10.24       12.03      8.55 o 
   4  -7   4      454.85      449.19     14.81 o 
   5  -7   4      255.53      231.48     23.94 o 
   6  -7   4      143.55      170.47     25.57 o 
   7  -7   4       11.38       20.45     27.48 o 
   8  -7   4       18.48        1.86     37.04 o 
  -7  -6   4        2.10       -0.29     41.34 o 
  -6  -6   4       12.90        9.99     31.68 o 
  -5  -6   4        0.65       -3.07     15.22 o 
  -4  -6   4        1.51        3.48     11.75 o 
  -3  -6   4       73.21       71.79     12.41 o 
  -2  -6   4      232.40      264.06     14.75 o 
  -1  -6   4       12.09        4.57      7.93 o 
   0  -6   4       17.26       20.98      7.07 o 
   1  -6   4      103.60       91.13     10.27 o 
   2  -6   4      116.84      106.92     10.01 o 
   3  -6   4       59.26       60.79      8.49 o 
   4  -6   4      281.12      289.50     11.73 o 
   5  -6   4        0.07       -0.83      9.81 o 
   6  -6   4        7.88       19.11     14.20 o 
   7  -6   4       38.04       27.14     26.48 o 
  -8  -5   4        0.67      -11.80     49.61 o 
  -7  -5   4       60.88       47.93     36.08 o 
  -6  -5   4        5.00       14.96     29.53 o 
  -5  -5   4        0.70       -3.08     12.65 o 
  -4  -5   4       23.78       23.43     11.29 o 
  -3  -5   4      209.17      209.69     15.01 o 
  -2  -5   4        8.13       14.26      7.40 o 
  -1  -5   4      374.24      355.64     12.73 o 
   0  -5   4      208.78      203.11     10.36 o 
   1  -5   4       92.68       93.32      9.12 o 
   2  -5   4       43.44       40.10      7.41 o 
   3  -5   4      122.40      125.93     10.04 o 
   4  -5   4      231.42      228.56     10.10 o 
   5  -5   4       21.71       20.67     10.58 o 
   6  -5   4        2.24        5.99     15.53 o 
   7  -5   4       40.18       63.82     22.00 o 
   8  -5   4       12.05        9.89     59.40 o 
  -8  -4   4        1.48       -3.87     40.72 o 
  -7  -4   4       24.75       26.95     32.88 o 
  -6  -4   4        0.02       -5.16     24.13 o 
  -5  -4   4       25.16       10.81     12.16 o 
  -4  -4   4      262.11      275.26     18.44 o 
  -3  -4   4      196.58      230.47     14.98 o 
  -2  -4   4     3657.53     3606.70     31.20 o 
  -1  -4   4       91.98       84.12      8.26 o 
   0  -4   4        7.59        9.31      4.80 o 
   1  -4   4      342.04      332.68     11.80 o 
   2  -4   4      706.88      798.32     24.89 o 
   3  -4   4      106.74      104.78      9.89 o 
   4  -4   4        0.72        1.55      5.61 o 
   5  -4   4       10.36       24.55     12.57 o 
   6  -4   4       76.64       75.14     17.35 o 
   7  -4   4        3.14        0.81     28.00 o 
   8  -4   4       10.36       19.40     51.04 o 
  -8  -3   4        0.53       -0.81     35.22 o 
  -7  -3   4        8.51       12.19     25.14 o 
  -6  -3   4       27.26       32.93     23.13 o 
  -5  -3   4       71.23       74.54     13.07 o 
  -4  -3   4        2.02       -2.87      9.21 o 
  -3  -3   4       38.83       36.99      8.61 o 
  -2  -3   4      871.83      888.02     20.88 o 
  -1  -3   4       14.79       13.38      5.12 o 
   0  -3   4       28.80       28.06      4.70 o 
   1  -3   4       32.46       36.88      6.16 o 
   2  -3   4      505.80      522.77     13.67 o 
   3  -3   4       91.46       79.98      8.91 o 
   4  -3   4       82.59      103.62     13.75 o 
   5  -3   4       35.70       31.91     17.61 o 
   6  -3   4       32.41       25.38     23.89 o 
   7  -3   4       50.42       84.44     32.69 o 
   8  -3   4        9.39        5.97     46.64 o 
  -9  -2   4        0.64        8.75     43.06 o 
  -8  -2   4        5.46        7.26     30.16 o 
  -7  -2   4        0.02       -1.48     20.84 o 
  -6  -2   4       25.54       33.88     19.69 o 
  -5  -2   4      208.71      162.09     16.45 o 
  -4  -2   4      167.76      151.71     14.14 o 
  -3  -2   4      236.73      224.48     12.49 o 
  -2  -2   4      677.99      687.46     16.76 o 
  -1  -2   4      144.80      158.90      9.52 o 
   0  -2   4      682.63      676.52     13.15 o 
   1  -2   4       78.40       85.98      6.86 o 
   2  -2   4     2397.62     2665.46     77.98 o 
   3  -2   4      192.28      192.61      9.79 o 
   4  -2   4        0.65        0.69      9.32 o 
   5  -2   4        0.11        4.28     12.50 o 
   6  -2   4       78.22       48.51     25.62 o 
   7  -2   4        1.13       15.01     27.43 o 
   8  -2   4        8.31        3.35     45.83 o 
  -9  -1   4        8.52       13.09     35.56 o 
  -8  -1   4        0.28       -6.59     28.20 o 
  -7  -1   4        3.45        5.11     21.27 o 
  -6  -1   4       51.43       39.62     19.93 o 
  -5  -1   4        4.09        4.07      8.72 o 
  -4  -1   4      482.03      500.09     17.65 o 
  -3  -1   4       71.62       72.78      9.25 o 
  -2  -1   4     8978.06     9181.23     54.98 o 
  -1  -1   4      179.31      169.52      7.98 o 
   0  -1   4      515.07      506.63     11.06 o 
   1  -1   4       14.83       16.93      4.94 o 
   2  -1   4     1809.85     1906.99     36.54 o 
   3  -1   4        0.46        1.72      8.09 o 
   4  -1   4        3.50        3.30      9.81 o 
   5  -1   4       35.90       49.18     20.12 o 
   6  -1   4        0.35        3.97     22.08 o 
   7  -1   4       15.53       17.06     31.02 o 
   8  -1   4       11.75        6.79     46.98 o 
  -9   0   4       12.69        9.80     33.83 o 
  -8   0   4        4.99       39.47     27.48 o 
  -7   0   4       11.97       13.33     20.84 o 
  -6   0   4      271.11      295.38     23.52 o 
  -5   0   4        6.37        3.81      8.41 o 
  -4   0   4      337.59      339.12     15.40 o 
  -3   0   4       82.97       86.16      9.33 o 
  -2   0   4       69.71       65.01      7.63 o 
  -1   0   4     1638.32     1633.81     19.03 o 
   0   0   4     3648.14     3698.65     27.88 o 
   1   0   4     2076.87     2109.33     19.30 o 
   2   0   4      354.46      342.84      9.43 o 
   3   0   4      424.61      427.38     27.53 o 
   4   0   4        4.19       -0.14     14.77 o 
   5   0   4        4.23        4.40     19.26 o 
   6   0   4        0.50       -4.35     22.03 o 
   7   0   4       40.95       52.19     32.93 o 
   8   0   4       11.66       10.61     48.60 o 
  -9   1   4       33.98       40.48     34.79 o 
  -8   1   4       13.65        6.36     24.66 o 
  -7   1   4       68.99       60.31     22.84 o 
  -6   1   4      224.38      202.49     20.30 o 
  -5   1   4       82.20       83.49     13.26 o 
  -4   1   4       94.82      121.26     11.28 o 
  -3   1   4       95.32       91.30      9.67 o 
  -2   1   4      121.02      118.26      7.84 o 
  -1   1   4      250.10      256.24      9.40 o 
   0   1   4       64.96       51.37      6.13 o 
   1   1   4        2.80        6.18      3.97 o 
   2   1   4      152.67      160.66     12.49 o 
   3   1   4        0.08       -0.81      8.66 o 
   4   1   4       73.37       77.90     20.45 o 
   5   1   4        1.78        5.97     18.49 o 
   6   1   4       55.88       46.64     26.52 o 
   7   1   4       59.47       62.99     37.18 o 
  -9   2   4       39.64       50.18     33.98 o 
  -8   2   4       57.33       42.39     26.57 o 
  -7   2   4       70.36       88.43     19.10 o 
  -6   2   4       73.34       65.99     14.81 o 
  -5   2   4       32.89       31.30     10.32 o 
  -4   2   4      739.86      781.06     18.97 o 
  -3   2   4        6.18        7.18      5.42 o 
  -2   2   4      112.75      120.79      7.40 o 
  -1   2   4      150.10      135.75      8.13 o 
   0   2   4     3974.89     4087.34     29.50 o 
   1   2   4       85.93       85.82      7.41 o 
   2   2   4        0.08       -0.82      7.56 o 
   3   2   4       97.33       86.93     11.86 o 
   4   2   4     1183.11     1120.37     50.70 o 
   5   2   4       39.54       46.69     24.42 o 
   6   2   4       51.30       59.40     30.25 o 
   7   2   4       10.06       18.45     36.94 o 
 -10   3   4        0.00       -9.03     53.95 o 
  -9   3   4       12.67       19.02     32.69 o 
  -8   3   4      129.95       76.79     23.01 o 
  -7   3   4       36.05       33.83     16.07 o 
  -6   3   4       64.21       53.77     14.11 o 
  -5   3   4        0.65       -0.28      8.50 o 
  -4   3   4      602.86      634.42     20.93 o 
  -3   3   4       27.09       34.36      6.33 o 
  -2   3   4       39.41       46.35      6.34 o 
  -1   3   4       13.74       16.26      4.85 o 
   0   3   4     1025.32     1093.18     17.23 o 
   1   3   4      179.60      220.06     13.40 o 
   2   3   4      106.96      111.37     13.34 o 
   3   3   4        4.87        8.46     10.01 o 
   4   3   4      262.63      229.10     30.49 o 
   5   3   4       40.44       36.75     25.28 o 
   6   3   4        0.18        4.92     29.20 o 
   7   3   4       61.04       69.06     46.21 o 
 -10   4   4        1.94       -5.54     54.38 o 
  -9   4   4      114.76      133.67     34.17 o 
  -8   4   4        0.30       -0.62     19.26 o 
  -7   4   4      255.44      275.89     23.36 o 
  -6   4   4        6.29        5.95     11.18 o 
  -5   4   4       21.70       44.54     10.75 o 
  -4   4   4       12.14        6.43      7.89 o 
  -3   4   4      331.13      329.20     11.71 o 
  -2   4   4       45.62       53.18      6.43 o 
  -1   4   4      311.70      299.60     10.24 o 
   0   4   4      197.78      178.85     11.95 o 
   1   4   4       42.34       47.38      9.92 o 
   2   4   4        8.67        9.28      9.50 o 
   3   4   4       57.00       52.97     13.83 o 
   4   4   4      245.17      248.89     35.94 o 
   5   4   4        0.06       -2.01     25.33 o 
   6   4   4       31.02       44.44     38.37 o 
 -10   5   4       10.48        7.74     58.16 o 
  -9   5   4       18.68       16.79     29.82 o 
  -8   5   4        9.51        0.69     20.46 o 
  -7   5   4      210.05      166.67     22.53 o 
  -6   5   4       86.27      107.98     13.00 o 
  -5   5   4        0.72       13.86     10.05 o 
  -4   5   4       18.70       33.19      9.95 o 
  -3   5   4       78.39       73.47      9.11 o 
  -2   5   4       12.90        4.51      5.76 o 
  -1   5   4      165.05      168.34     12.48 o 
   0   5   4      335.31      331.74     15.72 o 
   1   5   4        3.20        2.40      8.86 o 
   2   5   4      137.95      127.45     15.35 o 
   3   5   4       15.50        9.05     13.63 o 
   4   5   4      108.05       96.34     31.25 o 
   5   5   4        1.46       -0.62     31.49 o 
   6   5   4        0.09        4.73     39.62 o 
 -10   6   4       12.58        7.32     50.99 o 
  -9   6   4        1.86        4.59     28.87 o 
  -8   6   4       15.76        3.29     19.51 o 
  -7   6   4       86.73       77.67     14.31 o 
  -6   6   4       35.12       33.21     13.08 o 
  -5   6   4      246.52      278.51     18.21 o 
  -4   6   4        3.90       -0.46      7.28 o 
  -3   6   4       48.42       56.23      9.13 o 
  -2   6   4      992.16      960.07     27.84 o 
  -1   6   4        6.37        7.01      8.21 o 
   0   6   4       23.41       23.28      9.39 o 
   1   6   4       10.15       18.92     10.97 o 
   2   6   4       86.83       85.83     15.05 o 
   3   6   4        0.53        0.92     14.37 o 
   4   6   4       24.26       30.63     30.25 o 
   5   6   4       31.50       41.34     39.19 o 
   6   6   4       21.97       26.71     63.08 o 
 -10   7   4       16.31       30.46     51.70 o 
  -9   7   4        5.46        7.51     24.68 o 
  -8   7   4        0.14        5.39     16.87 o 
  -7   7   4       85.00       43.28     17.55 o 
  -6   7   4      422.46      525.62     25.41 o 
  -5   7   4       35.44        9.91      9.63 o 
  -4   7   4        8.44       32.47     11.69 o 
  -3   7   4       90.69       91.26     15.36 o 
  -2   7   4      914.01      863.68     28.44 o 
  -1   7   4       39.23       29.29     11.16 o 
   0   7   4       95.12       97.09     15.43 o 
   1   7   4        3.93        6.80     11.48 o 
   2   7   4       17.64       16.75     14.85 o 
   3   7   4        0.77        1.92     16.25 o 
   4   7   4        5.04        8.17     36.56 o 
   5   7   4        1.85       -1.67     47.79 o 
  -8   8   4        6.34       10.03     25.93 o 
  -7   8   4       28.57       65.66     20.44 o 
  -6   8   4       10.03       -0.55     14.80 o 
  -5   8   4        2.10        2.46     13.14 o 
  -4   8   4      113.31      112.71     16.27 o 
  -3   8   4       21.64       29.84     12.33 o 
  -2   8   4      275.56      262.45     20.61 o 
  -1   8   4       41.08       29.74     13.23 o 
   0   8   4       39.65       37.11     14.98 o 
   1   8   4        1.71        1.82     15.61 o 
   2   8   4      242.76      223.14     28.77 o 
   3   8   4        0.28        0.98     24.67 o 
  -7   9   4        7.54       15.10     22.02 o 
  -6   9   4      125.53      134.26     22.67 o 
  -5   9   4      129.49      131.17     20.35 o 
  -4   9   4       58.17       55.40     15.70 o 
  -3   9   4        9.23       14.72     13.78 o 
  -2   9   4     1242.73     1191.42     38.09 o 
  -1   9   4      226.71      206.17     22.52 o 
   0   9   4       19.89       16.97     15.70 o 
   1   9   4       16.76       15.27     19.16 o 
   2   9   4       28.65       26.66     24.51 o 
   3   9   4        0.04        6.82     26.86 o 
  -7  10   4        0.47       28.33     30.41 o 
  -6  10   4      203.44      159.60     25.98 o 
  -5  10   4        1.73       -0.42     17.45 o 
  -4  10   4       40.91       33.28     17.83 o 
  -3  10   4       12.89        7.12     15.41 o 
  -2  10   4       68.14       55.06     18.14 o 
  -1  10   4       85.10       83.04     19.41 o 
   0  10   4       15.64       29.10     18.53 o 
   1  10   4        0.81        8.62     21.54 o 
   2  10   4        0.32       -4.86     24.56 o 
   3  10   4        8.69       10.82     39.01 o 
  -6  11   4       47.57       27.15     27.15 o 
  -5  11   4        0.65        5.59     22.59 o 
  -4  11   4        2.25        1.08     19.78 o 
  -3  11   4       30.95       34.40     20.22 o 
  -2  11   4       50.56       35.34     20.59 o 
  -1  11   4       74.65      112.49     24.63 o 
   0  11   4        6.51        6.02     21.94 o 
   1  11   4        6.91       10.18     25.29 o 
   2  11   4        7.73       -0.07     34.89 o 
  -6  12   4       24.89       18.33     37.83 o 
  -5  12   4        8.93       10.46     29.06 o 
  -4  12   4        4.10        5.52     25.83 o 
  -3  12   4        0.52       -0.90     24.41 o 
  -2  12   4       22.42       29.93     24.04 o 
  -1  12   4        2.74        7.12     24.06 o 
   0  12   4        0.95       -2.04     27.18 o 
  -6  13   4        4.24       -7.41     95.39 o 
  -5  13   4        0.06        0.80     37.22 o 
  -4  13   4       51.89       59.16     35.23 o 
  -3  13   4       22.61       25.52     30.31 o 
  -2  13   4        0.67        3.56     31.39 o 
   2 -14   5        6.76       -8.91     46.49 o 
  -1 -13   5        3.97        6.50     45.73 o 
   0 -13   5        4.84        3.43     29.21 o 
   1 -13   5        0.51        0.50     28.53 o 
   2 -13   5        4.12        0.42     30.21 o 
   3 -13   5       11.01       -0.14     57.11 o 
   4 -13   5        7.94        5.45     60.88 o 
  -2 -12   5       54.90       50.94     27.08 o 
  -1 -12   5        0.20        0.39     22.91 o 
   0 -12   5        0.29       -2.53     22.96 o 
   1 -12   5        2.41        5.94     21.96 o 
   2 -12   5       54.64       67.16     23.92 o 
   3 -12   5        0.12        8.03     44.16 o 
   4 -12   5        3.55       11.04     44.64 o 
   5 -12   5        7.51       26.55     36.97 o 
  -4 -11   5        1.39       -3.23     30.77 o 
  -3 -11   5        0.60       -7.21     24.12 o 
  -2 -11   5      140.47      141.36     26.56 o 
  -1 -11   5       39.07       33.98     21.47 o 
   0 -11   5        0.26        0.16     17.72 o 
   1 -11   5       44.19       47.59     18.34 o 
   2 -11   5      103.40      126.40     20.66 o 
   3 -11   5        8.49       10.90     26.14 o 
   4 -11   5        4.59       -0.61     27.47 o 
   5 -11   5        2.66       11.62     29.88 o 
   6 -11   5       13.23       13.93     25.98 o 
  -5 -10   5        4.49       11.07     37.20 o 
  -4 -10   5        1.44        6.30     25.24 o 
  -3 -10   5        1.86       -3.42     19.00 o 
  -2 -10   5        7.52        3.73     16.90 o 
  -1 -10   5       12.36       21.11     17.50 o 
   0 -10   5      109.77      144.43     19.31 o 
   1 -10   5        0.16        2.29     14.34 o 
   2 -10   5      145.39      163.29     19.43 o 
   3 -10   5        3.51        9.91     14.32 o 
   4 -10   5        4.05        1.88     23.11 o 
   5 -10   5        3.05       11.06     18.65 o 
   6 -10   5       31.19       34.76     22.42 o 
  -6  -9   5        1.31       -3.89     49.39 o 
  -5  -9   5        3.76        8.11     26.83 o 
  -4  -9   5        3.42        3.33     19.40 o 
  -3  -9   5        0.02       -5.90     15.58 o 
  -2  -9   5      155.03      174.36     22.91 o 
  -1  -9   5       59.53       61.66     15.13 o 
   0  -9   5       22.08       10.03     12.34 o 
   1  -9   5       31.05       31.01     12.87 o 
   2  -9   5      206.58      222.81     16.45 o 
   3  -9   5      201.30      228.93     16.29 o 
   4  -9   5       83.75       61.84     30.54 o 
   5  -9   5       96.15       80.61     22.67 o 
   6  -9   5       17.57       25.56     21.72 o 
   7  -9   5       29.35       17.56     26.79 o 
  -6  -8   5       13.00       25.15     40.13 o 
  -5  -8   5        0.01        4.00     24.80 o 
  -4  -8   5        0.38        2.18     17.05 o 
  -3  -8   5       25.27       16.15     16.29 o 
  -2  -8   5      105.02      114.34     18.20 o 
  -1  -8   5      247.24      235.04     17.55 o 
   0  -8   5       29.62       24.93     11.29 o 
   1  -8   5      130.53      130.73     14.42 o 
   2  -8   5        3.92       -0.90     10.27 o 
   3  -8   5       24.53       26.61     11.31 o 
   4  -8   5        2.11        1.96     21.46 o 
   5  -8   5        2.30        3.49     16.32 o 
   6  -8   5       59.44       55.41     21.73 o 
   7  -8   5       26.15       29.77     35.46 o 
  -6  -7   5       29.94       12.48     33.72 o 
  -5  -7   5        0.77       -2.04     21.22 o 
  -4  -7   5       67.00       76.87     20.36 o 
  -3  -7   5      138.10      144.24     19.14 o 
  -2  -7   5       10.36        3.49     11.58 o 
  -1  -7   5      222.38      234.71     16.27 o 
   0  -7   5       19.64       21.11      9.96 o 
   1  -7   5        0.06        0.15      9.33 o 
   2  -7   5       16.68       11.35      9.02 o 
   3  -7   5      554.27      588.18     17.90 o 
   4  -7   5       93.56       82.12     11.98 o 
   5  -7   5       50.59       42.69     17.00 o 
   6  -7   5      185.89      168.36     37.85 o 
   7  -7   5       19.51       38.57     31.88 o 
  -8  -6   5       13.18       23.37     72.50 o 
  -7  -6   5       62.81       58.88     49.51 o 
  -6  -6   5        9.08       14.99     23.22 o 
  -5  -6   5        1.38       -0.25     16.05 o 
  -4  -6   5        3.44        2.53     11.95 o 
  -3  -6   5      461.73      393.28     20.70 o 
  -2  -6   5        2.52        1.08      8.95 o 
  -1  -6   5      290.07      285.60     15.34 o 
   0  -6   5        1.91        4.00      7.80 o 
   1  -6   5       10.34       12.12      8.19 o 
   2  -6   5        0.02       -3.26      8.00 o 
   3  -6   5       65.91       57.99      9.65 o 
   4  -6   5      117.84      104.23     11.49 o 
   5  -6   5      177.22      189.91     16.87 o 
   6  -6   5       40.63       36.92     20.91 o 
   7  -6   5       14.42       24.09     33.40 o 
  -8  -5   5       17.51       26.38     49.61 o 
  -7  -5   5        3.86        5.59     37.28 o 
  -6  -5   5       40.96       49.56     29.68 o 
  -5  -5   5       11.85       14.88     13.39 o 
  -4  -5   5      325.13      350.96     19.94 o 
  -3  -5   5       41.90       27.27     10.28 o 
  -2  -5   5      183.39      196.71     11.96 o 
  -1  -5   5       40.26       49.69      8.24 o 
   0  -5   5        0.70        1.08      6.75 o 
   1  -5   5        4.10        8.35      7.18 o 
   2  -5   5       68.89       63.63      8.73 o 
   3  -5   5       53.45       38.13      8.63 o 
   4  -5   5        3.68       15.61      7.98 o 
   5  -5   5       15.59       11.61     13.95 o 
   6  -5   5       72.94       70.77     19.82 o 
   7  -5   5       16.59       23.23     23.69 o 
   8  -5   5        6.69        1.00     78.09 o 
  -8  -4   5       52.82       50.99     40.38 o 
  -7  -4   5      136.05      113.26     38.14 o 
  -6  -4   5       15.33       -0.76     22.99 o 
  -5  -4   5        0.71       -6.32     11.16 o 
  -4  -4   5      155.33      145.53     15.22 o 
  -3  -4   5     1363.91     1346.70     29.68 o 
  -2  -4   5       66.47       50.38      9.03 o 
  -1  -4   5      327.02      323.16     11.82 o 
   0  -4   5       41.59       50.68      6.30 o 
   1  -4   5        8.94       15.92      6.62 o 
   2  -4   5       46.50       49.90      8.06 o 
   3  -4   5       16.74       16.22      9.43 o 
   4  -4   5        0.57        1.73      7.76 o 
   5  -4   5       88.78       94.92     16.72 o 
   6  -4   5       72.08       77.69     19.61 o 
   7  -4   5        0.07       -0.33     36.65 o 
   8  -4   5        0.93        2.63     54.43 o 
  -8  -3   5       11.64       12.23     32.45 o 
  -7  -3   5       16.86       23.42     27.96 o 
  -6  -3   5        5.67       20.31     22.99 o 
  -5  -3   5       19.06       21.56     11.87 o 
  -4  -3   5        2.81        6.43      9.38 o 
  -3  -3   5       12.85       11.97      7.87 o 
  -2  -3   5     1578.78     1616.52     27.40 o 
  -1  -3   5        0.20       -2.06      5.26 o 
   0  -3   5      436.89      414.05     11.80 o 
   1  -3   5        5.83        3.31      5.72 o 
   2  -3   5      434.84      431.25     17.06 o 
   3  -3   5        5.46        5.58      7.44 o 
   4  -3   5      231.07      252.24     19.32 o 
   5  -3   5        0.73        3.62     13.68 o 
   6  -3   5        1.55        4.16     25.66 o 
   7  -3   5        1.80       -1.00     33.50 o 
   8  -3   5       37.14       54.86     55.58 o 
  -9  -2   5       73.06       82.29     46.88 o 
  -8  -2   5        0.03        4.30     29.58 o 
  -7  -2   5        4.54       -1.86     23.75 o 
  -6  -2   5      101.69       79.86     23.13 o 
  -5  -2   5      203.42      242.16     17.94 o 
  -4  -2   5       22.80       20.97      9.21 o 
  -3  -2   5     1577.59     1651.81     28.66 o 
  -2  -2   5     1565.36     1551.05     25.97 o 
  -1  -2   5      128.89      118.38      8.58 o 
   0  -2   5       32.67       37.96      6.17 o 
   1  -2   5      355.51      354.52     11.17 o 
   2  -2   5      730.80      748.39     21.57 o 
   3  -2   5      200.64      223.88     11.49 o 
   4  -2   5       84.60       80.21     15.27 o 
   5  -2   5       64.19       70.22     16.50 o 
   6  -2   5      100.89      111.83     31.40 o 
   7  -2   5       12.45        0.76     33.79 o 
   8  -2   5       14.71       22.41     58.40 o 
  -9  -1   5        8.27        9.27     32.50 o 
  -8  -1   5        0.64       19.59     28.82 o 
  -7  -1   5        0.03        0.76     19.12 o 
  -6  -1   5      221.47      181.17     28.05 o 
  -5  -1   5      131.14      111.84     14.34 o 
  -4  -1   5      154.55      173.82     14.14 o 
  -3  -1   5       27.20       25.32      7.60 o 
  -2  -1   5       51.09       47.99      6.59 o 
  -1  -1   5       44.15       50.83      6.33 o 
   0  -1   5      211.96      220.45      9.62 o 
   1  -1   5       14.88       22.45      6.03 o 
   2  -1   5      102.82      112.05      8.69 o 
   3  -1   5      165.79      152.05     10.62 o 
   4  -1   5        0.49       -2.45     11.09 o 
   5  -1   5        0.04        2.68     20.55 o 
   6  -1   5      115.49      130.85     31.97 o 
   7  -1   5       28.74       37.61     34.22 o 
  -9   0   5      123.80       95.91     37.75 o 
  -8   0   5       58.28       82.96     30.25 o 
  -7   0   5       11.72       13.05     20.69 o 
  -6   0   5       43.88       23.03     16.49 o 
  -5   0   5       54.62      109.14     22.98 o 
  -4   0   5       41.49       32.94      8.96 o 
  -3   0   5       23.81       27.61      7.67 o 
  -2   0   5       24.00       29.82      6.01 o 
  -1   0   5       81.39       69.11      7.35 o 
   0   0   5      384.33      377.08     11.56 o 
   1   0   5      180.57      165.11      8.40 o 
   2   0   5     1078.74     1100.20     22.52 o 
   3   0   5       66.19       67.91     12.63 o 
   4   0   5      173.56      192.21     26.67 o 
   5   0   5        6.17       11.90     20.74 o 
   6   0   5        2.15       15.10     27.38 o 
   7   0   5       26.19       29.92     34.69 o 
  -9   1   5       53.02       61.27     34.46 o 
  -8   1   5        3.24        5.88     24.37 o 
  -7   1   5       26.94       25.42     21.36 o 
  -6   1   5        9.21        6.16     16.15 o 
  -5   1   5      865.58      831.68     38.71 o 
  -4   1   5       22.83       18.21      8.33 o 
  -3   1   5       32.26       40.46      7.04 o 
  -2   1   5      493.98      466.16     12.70 o 
  -1   1   5      267.09      245.74     10.10 o 
   0   1   5      387.09      388.01     12.28 o 
   1   1   5       74.89       81.72      6.91 o 
   2   1   5       64.61       74.36      8.18 o 
   3   1   5      502.43      479.95     32.93 o 
   4   1   5      106.27      109.49     25.23 o 
   5   1   5       25.35       17.68     22.99 o 
   6   1   5       16.82       22.89     28.63 o 
   7   1   5      155.86      150.06     42.15 o 
  -9   2   5        0.01       -4.25     30.73 o 
  -8   2   5      128.40      130.61     31.06 o 
  -7   2   5      156.56      123.32     34.46 o 
  -6   2   5        0.01        0.19     15.67 o 
  -5   2   5       95.26       92.66     19.98 o 
  -4   2   5      108.91      105.89     10.39 o 
  -3   2   5       24.85       20.27      5.98 o 
  -2   2   5      342.41      349.97     11.85 o 
  -1   2   5      142.17      147.62      8.86 o 
   0   2   5       46.52       47.13      6.25 o 
   1   2   5      497.06      444.69     13.06 o 
   2   2   5      255.29      271.32     16.59 o 
   3   2   5      377.30      346.62     31.64 o 
   4   2   5        6.97        5.40     19.35 o 
   5   2   5       29.06       33.07     26.57 o 
   6   2   5      127.29      107.96     35.56 o 
   7   2   5        9.91       23.51     45.64 o 
 -10   3   5        8.67       18.26     50.47 o 
  -9   3   5       30.53       44.30     36.37 o 
  -8   3   5       71.99       55.58     21.19 o 
  -7   3   5       14.70       12.23     19.64 o 
  -6   3   5       19.24       30.63     18.40 o 
  -5   3   5       90.32      123.92     21.36 o 
  -4   3   5       52.68       49.77     10.52 o 
  -3   3   5      287.43      283.09     11.60 o 
  -2   3   5        0.21        5.68      5.71 o 
  -1   3   5      227.42      219.55     10.96 o 
   0   3   5       43.20       51.42      7.02 o 
   1   3   5       24.67       28.61      9.01 o 
   2   3   5       31.51       31.50     11.02 o 
   3   3   5        6.97       12.04     18.35 o 
   4   3   5       68.31       76.08     24.99 o 
   5   3   5       88.55       99.16     30.97 o 
   6   3   5        8.90        9.99     30.06 o 
 -10   4   5        0.27       -2.49     55.58 o 
  -9   4   5       15.74       17.68     32.64 o 
  -8   4   5       69.84       53.65     20.10 o 
  -7   4   5        8.10       12.00     20.36 o 
  -6   4   5       58.74       63.48     14.35 o 
  -5   4   5       69.51       59.67     12.07 o 
  -4   4   5      338.88      318.05     17.92 o 
  -3   4   5       54.67       57.45      8.15 o 
  -2   4   5      132.45      127.86      8.48 o 
  -1   4   5       25.64       18.20      6.14 o 
   0   4   5       10.32        7.96      8.32 o 
   1   4   5        0.93       -2.31      8.91 o 
   2   4   5       12.09       12.42     11.13 o 
   3   4   5       20.86       25.59     14.06 o 
   4   4   5        4.18        3.63     23.89 o 
   5   4   5       19.37       17.16     27.91 o 
   6   4   5       42.12       43.39     41.82 o 
 -10   5   5       45.59       50.37     59.55 o 
  -9   5   5       59.25       58.73     38.42 o 
  -8   5   5      121.37      113.83     30.39 o 
  -7   5   5       83.85       91.23     17.70 o 
  -6   5   5       37.41       62.36     14.08 o 
  -5   5   5        7.11        8.61     10.77 o 
  -4   5   5      350.89      374.21     19.55 o 
  -3   5   5       12.09       12.34      9.41 o 
  -2   5   5      171.12      160.73     10.61 o 
  -1   5   5       49.41       55.42      9.94 o 
   0   5   5        8.67        3.48      8.89 o 
   1   5   5       14.79       13.20     11.12 o 
   2   5   5      103.60      103.57     15.01 o 
   3   5   5       41.78       33.35     15.97 o 
   4   5   5       77.00       71.30     33.60 o 
   5   5   5        7.40        6.83     35.89 o 
 -10   6   5       18.23       27.78     45.74 o 
  -9   6   5        0.37        2.00     27.72 o 
  -8   6   5       58.47       43.56     21.03 o 
  -7   6   5       55.62       97.94     18.57 o 
  -6   6   5        5.64       22.95     13.48 o 
  -5   6   5       45.59       26.45     12.60 o 
  -4   6   5      115.15      138.79     17.00 o 
  -3   6   5       35.87       40.88     11.87 o 
  -2   6   5      676.02      658.38     25.83 o 
  -1   6   5       37.95       54.08     10.93 o 
   0   6   5       61.99       62.80     12.58 o 
   1   6   5       87.58       90.56     14.83 o 
   2   6   5      121.92      122.47     17.40 o 
   3   6   5        5.00        3.04     17.08 o 
   4   6   5      102.89       94.72     40.29 o 
   5   6   5        0.90       15.48     46.21 o 
 -10   7   5       22.71       41.17     59.05 o 
  -9   7   5       69.79       75.21     32.55 o 
  -8   7   5        0.00        4.35     21.91 o 
  -7   7   5       54.10       18.45     18.32 o 
  -6   7   5        2.67        1.40     14.17 o 
  -5   7   5      371.24      415.11     23.37 o 
  -4   7   5        0.71        3.62     12.42 o 
  -3   7   5       13.62       17.56     12.11 o 
  -2   7   5        5.04        9.77     11.55 o 
  -1   7   5        0.50        9.85     11.37 o 
   0   7   5      279.04      265.37     21.79 o 
   1   7   5       11.51       16.71     15.12 o 
   2   7   5       10.05       11.49     16.61 o 
   3   7   5       40.72       51.40     22.82 o 
   4   7   5       14.05       19.02     44.78 o 
   5   7   5        1.17       -8.55     63.56 o 
  -9   8   5        5.85        7.79     38.21 o 
  -8   8   5        3.21        9.89     26.41 o 
  -7   8   5        5.99       25.63     20.30 o 
  -6   8   5      127.43      132.82     21.42 o 
  -5   8   5        9.79       18.71     14.88 o 
  -4   8   5      110.50      118.18     18.33 o 
  -3   8   5      169.17      149.17     18.57 o 
  -2   8   5        7.47        5.42     12.89 o 
  -1   8   5        6.36       12.13     12.70 o 
   0   8   5       33.72       43.58     16.06 o 
   1   8   5       13.77        9.21     18.04 o 
   2   8   5       80.15       87.32     24.00 o 
   3   8   5       34.05       33.55     33.11 o 
  -8   9   5        4.58       11.67     31.36 o 
  -7   9   5       15.40        2.54     22.08 o 
  -6   9   5        0.24       10.25     19.31 o 
  -5   9   5       16.72       51.78     17.63 o 
  -4   9   5        5.84       22.32     16.01 o 
  -3   9   5        1.71        3.34     15.17 o 
  -2   9   5        0.57       -3.48     14.31 o 
  -1   9   5       50.67       77.19     18.50 o 
   0   9   5       36.04       31.32     18.66 o 
   1   9   5       71.09       76.32     21.79 o 
   2   9   5        0.21       -2.05     26.14 o 
   3   9   5        6.35       -5.67     38.72 o 
  -8  10   5        0.01       19.21     48.36 o 
  -7  10   5       11.24       28.05     28.94 o 
  -6  10   5       19.52       53.80     24.94 o 
  -5  10   5        3.46        3.97     18.99 o 
  -4  10   5       31.65       47.43     19.79 o 
  -3  10   5        0.26       -4.80     16.27 o 
  -2  10   5        0.69       -3.04     17.08 o 
  -1  10   5        2.07        4.08     16.93 o 
   0  10   5        0.86       -2.38     20.17 o 
   1  10   5        0.91        0.11     21.96 o 
   2  10   5        8.19        9.78     31.15 o 
   3  10   5       28.16       38.99     51.79 o 
  -7  11   5        6.47       15.97     36.51 o 
  -6  11   5        1.73        2.19     26.19 o 
  -5  11   5        1.81       32.22     24.96 o 
  -4  11   5        2.59        7.62     21.82 o 
  -3  11   5        2.64        9.61     21.10 o 
  -2  11   5        0.99        2.86     20.66 o 
  -1  11   5       43.57       62.42     24.90 o 
   0  11   5        3.86        5.89     21.99 o 
   1  11   5        7.70       11.54     28.39 o 
  -6  12   5       11.63       33.75     37.46 o 
  -5  12   5        2.26        3.78     29.20 o 
  -4  12   5       37.25       46.34     27.69 o 
  -3  12   5        1.15       -1.20     24.38 o 
  -2  12   5        0.03        4.12     24.75 o 
  -1  12   5       25.06       37.57     27.98 o 
  -6  13   5        0.58       -4.22     63.09 o 
  -5  13   5        2.27        9.30     43.99 o 
  -4  13   5       10.59        7.15     38.05 o 
   2 -14   6        2.28       -6.36    131.56 o 
   0 -13   6        0.10       -3.53     33.67 o 
   1 -13   6        0.99       -0.60     33.65 o 
   2 -13   6        1.52        2.40     34.10 o 
   3 -13   6       44.99       52.33     67.86 o 
  -2 -12   6        0.94       -3.25     25.67 o 
  -1 -12   6        0.82       -6.32     25.32 o 
   0 -12   6        0.08       -3.51     25.95 o 
   1 -12   6        8.47       10.35     24.23 o 
   2 -12   6       17.29       35.22     32.37 o 
   3 -12   6        8.20        7.31     47.93 o 
   4 -12   6       24.53        7.03     47.60 o 
   5 -12   6        3.82       -2.25     77.47 o 
  -3 -11   6       28.69       21.39     25.35 o 
  -2 -11   6        1.42        5.78     21.91 o 
  -1 -11   6        0.07       -1.04     21.26 o 
   0 -11   6        6.27       15.12     20.28 o 
   1 -11   6       25.27       24.65     19.24 o 
   2 -11   6        7.54        5.88     19.87 o 
   3 -11   6       83.60       53.86     40.76 o 
   4 -11   6       48.67      102.82     36.55 o 
   5 -11   6        0.48        0.08     32.18 o 
  -5 -10   6        9.84        4.33     34.81 o 
  -4 -10   6        4.34       -2.05     25.62 o 
  -3 -10   6       19.78       18.16     20.66 o 
  -2 -10   6       26.09       27.40     19.18 o 
  -1 -10   6        3.80        6.35     17.79 o 
   0 -10   6       20.46       12.39     15.68 o 
   1 -10   6       18.80       28.02     16.16 o 
   2 -10   6       64.91       66.82     17.43 o 
   3 -10   6      270.65      290.47     25.06 o 
   4 -10   6        4.75        8.15     25.44 o 
   5 -10   6        2.31       -0.32     19.89 o 
   6 -10   6       53.38       70.50     25.31 o 
  -6  -9   6       13.82       13.77     46.27 o 
  -5  -9   6        3.47       10.40     28.02 o 
  -4  -9   6       15.38       19.27     21.86 o 
  -3  -9   6       18.72       18.31     18.97 o 
  -2  -9   6        7.08        8.63     15.77 o 
  -1  -9   6       38.39       42.65     16.92 o 
   0  -9   6        2.66        2.69     12.82 o 
   1  -9   6        0.74        0.53     12.52 o 
   2  -9   6        5.95       11.10     13.35 o 
   3  -9   6      110.68      126.15     17.27 o 
   4  -9   6       59.97       61.36     32.11 o 
   5  -9   6       24.46       29.26     21.00 o 
   6  -9   6       15.26       14.99     23.89 o 
  -6  -8   6        3.46        6.39     36.22 o 
  -5  -8   6        0.41       -0.26     22.85 o 
  -4  -8   6       21.49       16.43     19.66 o 
  -3  -8   6        0.57        1.96     15.58 o 
  -2  -8   6        0.85        4.90     13.35 o 
  -1  -8   6      176.90      162.60     17.15 o 
   0  -8   6        0.03        3.69     11.24 o 
   1  -8   6      332.48      324.53     18.48 o 
   2  -8   6       12.07        6.61     11.58 o 
   3  -8   6       71.66      101.17     14.50 o 
   4  -8   6       16.45       29.29     25.52 o 
   5  -8   6        8.03       12.84     19.14 o 
   6  -8   6        5.73        8.84     31.59 o 
   7  -8   6       59.00      125.30     50.23 o 
  -6  -7   6       25.52       27.02     29.41 o 
  -5  -7   6       16.62        9.78     20.20 o 
  -4  -7   6       32.11       39.00     18.65 o 
  -3  -7   6        0.87        5.46     13.45 o 
  -2  -7   6       17.14       15.18     12.20 o 
  -1  -7   6       11.49       17.78     10.69 o 
   0  -7   6       24.04       16.05     10.27 o 
   1  -7   6        2.77        4.08      9.55 o 
   2  -7   6       25.94       35.74     11.11 o 
   3  -7   6       50.64       44.67     11.69 o 
   4  -7   6        4.77        8.53     11.86 o 
   5  -7   6       13.13        5.93     24.56 o 
   6  -7   6      119.41      111.25     34.84 o 
   7  -7   6       58.94       46.93     42.20 o 
  -8  -6   6       13.21       24.75     76.80 o 
  -7  -6   6       12.79       25.90     51.85 o 
  -6  -6   6        0.06       -5.00     20.63 o 
  -5  -6   6        1.44        6.03     16.30 o 
  -4  -6   6       91.32       87.83     17.65 o 
  -3  -6   6       47.24       26.02     13.13 o 
  -2  -6   6        2.99        2.10      9.12 o 
  -1  -6   6      180.09      183.71     14.38 o 
   0  -6   6        3.27        3.74      8.51 o 
   1  -6   6      273.51      245.85     14.81 o 
   2  -6   6       37.78       48.79     10.30 o 
   3  -6   6      168.71      177.60     14.76 o 
   4  -6   6       29.35       21.40     11.45 o 
   5  -6   6        3.43        3.12     16.52 o 
   6  -6   6       20.07       25.31     24.19 o 
   7  -6   6        0.90       -6.50     38.33 o 
  -8  -5   6       23.11       15.58     52.23 o 
  -7  -5   6        6.60        1.05     38.37 o 
  -6  -5   6        4.92        2.40     19.13 o 
  -5  -5   6        1.64        6.27     13.22 o 
  -4  -5   6        2.87        6.78     11.24 o 
  -3  -5   6        0.23        1.31      9.22 o 
  -2  -5   6       20.51       16.53      9.54 o 
  -1  -5   6      135.92      125.68     14.57 o 
   0  -5   6       26.23       20.91      8.41 o 
   1  -5   6       17.11       21.84      8.27 o 
   2  -5   6       23.64       29.54     10.10 o 
   3  -5   6       65.26       67.44     12.39 o 
   4  -5   6       99.99       96.50     11.58 o 
   5  -5   6        0.37       -0.23     16.32 o 
   6  -5   6       13.66       12.32     21.84 o 
   7  -5   6        6.77        4.35     30.75 o 
  -8  -4   6        1.08       -2.68     36.37 o 
  -7  -4   6        4.47       10.99     32.74 o 
  -6  -4   6        5.88        3.92     23.80 o 
  -5  -4   6        4.58       12.06     12.41 o 
  -4  -4   6       79.41       55.73     12.62 o 
  -3  -4   6        8.83        9.24      8.95 o 
  -2  -4   6        5.49        7.44      8.76 o 
  -1  -4   6      294.65      283.43     13.01 o 
   0  -4   6       77.89       71.84     12.08 o 
   1  -4   6      662.55      667.88     21.65 o 
   2  -4   6       12.66       15.77      9.51 o 
   3  -4   6       16.44       27.18     10.94 o 
   4  -4   6      175.69      154.37     12.87 o 
   5  -4   6      140.16      102.83     18.99 o 
   6  -4   6       37.42       41.93     21.13 o 
   7  -4   6       20.79       14.29     46.16 o 
   8  -4   6       18.68       17.16     78.23 o 
  -8  -3   6       26.85       32.11     36.85 o 
  -7  -3   6       18.43       10.51     25.33 o 
  -6  -3   6       30.96       13.43     23.85 o 
  -5  -3   6       13.25       28.22     12.00 o 
  -4  -3   6       89.09       84.62     12.86 o 
  -3  -3   6      624.79      637.90     21.29 o 
  -2  -3   6      340.59      349.07     16.03 o 
  -1  -3   6        5.47        4.77      6.40 o 
   0  -3   6       12.95       12.40      6.43 o 
   1  -3   6      447.99      455.20     18.66 o 
   2  -3   6        0.43        0.33      8.97 o 
   3  -3   6       74.09       53.58     10.12 o 
   4  -3   6       64.19       58.27      9.92 o 
   5  -3   6       17.66        1.97     15.07 o 
   6  -3   6        0.01       -5.83     29.10 o 
   7  -3   6        3.09        8.55     41.48 o 
  -9  -2   6        3.24        0.00     41.05 o 
  -8  -2   6        6.11       10.85     31.35 o 
  -7  -2   6        1.88       10.47     23.08 o 
  -6  -2   6       11.14        5.21     18.30 o 
  -5  -2   6        2.08        6.73     11.11 o 
  -4  -2   6       51.53       51.76     11.65 o 
  -3  -2   6      360.55      343.86     16.44 o 
  -2  -2   6      519.35      502.43     15.22 o 
  -1  -2   6      320.36      315.29     12.06 o 
   0  -2   6      141.19      141.79     10.06 o 
   1  -2   6      224.21      214.21     11.51 o 
   2  -2   6      203.75      193.71     15.35 o 
   3  -2   6        0.11       -0.69      7.20 o 
   4  -2   6      280.72      293.55     22.67 o 
   5  -2   6       23.46       23.16     17.19 o 
   6  -2   6       39.08       26.91     29.10 o 
   7  -2   6        7.44        0.72     39.95 o 
  -9  -1   6        0.62        7.74     35.99 o 
  -8  -1   6       23.97       26.52     29.82 o 
  -7  -1   6       18.88       24.09     21.94 o 
  -6  -1   6       79.67       84.73     23.94 o 
  -5  -1   6       85.10       75.82     13.34 o 
  -4  -1   6        0.02        1.54      8.79 o 
  -3  -1   6      475.09      499.98     18.20 o 
  -2  -1   6     1493.47     1473.74     22.88 o 
  -1  -1   6       42.88       36.50      6.70 o 
   0  -1   6      123.68      102.97      9.51 o 
   1  -1   6        0.02       -0.14      6.40 o 
   2  -1   6       21.41       20.32      8.05 o 
   3  -1   6       34.51       43.00      8.59 o 
   4  -1   6       11.23        7.11     13.63 o 
   5  -1   6        0.69        2.25     22.46 o 
   6  -1   6       47.45       62.75     32.16 o 
   7  -1   6       52.60       48.36     41.58 o 
  -9   0   6       52.62       41.96     35.60 o 
  -8   0   6        0.25       10.85     26.86 o 
  -7   0   6       27.95       17.54     21.89 o 
  -6   0   6      175.12      163.30     27.86 o 
  -5   0   6        4.60        1.91     10.15 o 
  -4   0   6       59.95       42.34      9.77 o 
  -3   0   6       56.39       68.96      8.41 o 
  -2   0   6       32.27       47.44      7.20 o 
  -1   0   6      694.34      698.51     16.13 o 
   0   0   6      286.35      293.15     11.72 o 
   1   0   6       36.59       52.13      7.07 o 
   2   0   6     1110.30     1087.35     26.03 o 
   3   0   6     1411.66     1325.80     35.78 o 
   4   0   6       88.71      103.61     25.28 o 
   5   0   6       94.72      107.24     28.39 o 
   6   0   6        4.87        5.88     31.06 o 
   7   0   6       12.04       18.06     39.81 o 
  -9   1   6       29.68       13.24     33.50 o 
  -8   1   6       32.55       49.37     27.62 o 
  -7   1   6        0.33       -0.53     18.54 o 
  -6   1   6       17.68        9.46     17.01 o 
  -5   1   6        3.52       12.71     13.62 o 
  -4   1   6      106.22      112.18     11.11 o 
  -3   1   6      134.05      152.28     10.96 o 
  -2   1   6      439.83      426.69     13.69 o 
  -1   1   6     2194.03     2280.99     27.88 o 
   0   1   6       29.53       14.22      6.34 o 
   1   1   6      607.16      595.68     12.97 o 
   2   1   6        8.41       11.31      6.90 o 
   3   1   6      868.59      795.26     42.29 o 
   4   1   6       29.92       41.82     22.27 o 
   5   1   6       71.59      102.46     30.49 o 
   6   1   6       17.45       25.14     33.83 o 
  -9   2   6       28.40       18.83     31.92 o 
  -8   2   6        0.69        8.17     24.99 o 
  -7   2   6       70.53       81.39     25.23 o 
  -6   2   6      127.50      118.90     24.47 o 
  -5   2   6        6.56        5.93     14.00 o 
  -4   2   6        1.21        8.83      7.10 o 
  -3   2   6       16.36       20.43      6.93 o 
  -2   2   6        0.10       -0.65      5.81 o 
  -1   2   6        2.05        0.79      5.93 o 
   0   2   6      100.42       89.58      9.96 o 
   1   2   6      199.60      198.35     11.23 o 
   2   2   6      251.08      239.60     17.68 o 
   3   2   6      550.43      534.14     39.33 o 
   4   2   6        2.04       -2.25     21.65 o 
   5   2   6       21.57       21.98     28.24 o 
   6   2   6       65.13       78.71     38.52 o 
  -9   3   6       39.56       37.08     36.22 o 
  -8   3   6      155.24      157.23     34.98 o 
  -7   3   6      147.94      172.09     30.63 o 
  -6   3   6        0.55        4.01     16.87 o 
  -5   3   6       72.37       90.20     13.94 o 
  -4   3   6      411.86      396.30     20.64 o 
  -3   3   6      331.61      310.07     13.48 o 
  -2   3   6      336.01      323.47     13.08 o 
  -1   3   6     1534.77     1608.95     25.55 o 
   0   3   6        4.21        7.03      6.43 o 
   1   3   6      119.14      106.41     13.18 o 
   2   3   6       32.29      128.66     71.95 o 
   3   3   6     1180.53     1137.72     56.25 o 
   4   3   6        4.82       -0.67     23.51 o 
   5   3   6       52.51       70.92     34.50 o 
   6   3   6        0.94        8.98     38.52 o 
  -9   4   6        3.53       -3.01     32.69 o 
  -8   4   6      159.28      160.24     38.18 o 
  -7   4   6        4.58       13.33     15.03 o 
  -6   4   6       82.02       80.03     15.39 o 
  -5   4   6        0.11       -3.68     10.02 o 
  -4   4   6        5.32       11.15     10.09 o 
  -3   4   6      340.77      326.04     14.65 o 
  -2   4   6       38.55       53.42      8.98 o 
  -1   4   6       64.53       80.37      8.70 o 
   0   4   6       76.55       75.80      9.19 o 
   1   4   6       80.80       88.55     13.45 o 
   2   4   6        1.04        5.12     11.91 o 
   3   4   6        0.68        0.24     20.55 o 
   4   4   6       55.30       69.15     32.50 o 
   5   4   6        1.28       -5.16     34.36 o 
  -9   5   6        8.41        8.27     25.23 o 
  -8   5   6      132.67      107.24     22.70 o 
  -7   5   6      310.99      324.92     24.98 o 
  -6   5   6        0.35        1.89     12.99 o 
  -5   5   6       10.52       29.01     12.72 o 
  -4   5   6      276.02      292.27     19.41 o 
  -3   5   6     1470.77     1406.75     35.62 o 
  -1   5   6      127.08      135.31     13.49 o 
   0   5   6       30.02       35.73     11.64 o 
   1   5   6       15.80        8.17     11.75 o 
   2   5   6        8.12        9.74     14.05 o 
   3   5   6      136.22      128.27     32.50 o 
   4   5   6       13.89       11.42     34.84 o 
   5   5   6       32.30       28.72     42.58 o 
  -9   6   6        0.27       -0.20     26.29 o 
  -8   6   6       57.51       64.43     22.25 o 
  -7   6   6       44.85       48.51     18.11 o 
  -6   6   6       85.63      130.96     19.01 o 
  -5   6   6      105.86      135.31     18.33 o 
  -4   6   6      265.09      254.66     20.20 o 
  -3   6   6       72.40       66.79     13.72 o 
  -2   6   6       24.65       28.28     12.20 o 
  -1   6   6      118.67      138.44     16.95 o 
   0   6   6       44.35       45.05     13.07 o 
   1   6   6      130.56      119.62     17.82 o 
   2   6   6        8.40       14.48     15.13 o 
   3   6   6        0.12       -0.24     34.22 o 
   4   6   6       39.27       54.86     43.15 o 
   5   6   6        0.80        1.29     53.72 o 
  -9   7   6        7.19       13.83     32.76 o 
  -8   7   6        1.24        7.34     23.15 o 
  -7   7   6      103.04      117.51     21.81 o 
  -6   7   6       39.32       38.96     17.15 o 
  -5   7   6       83.55       80.47     16.75 o 
  -4   7   6       13.43       14.97     13.30 o 
  -3   7   6     1892.87     1853.62     44.52 o 
  -2   7   6      342.05      329.06     23.42 o 
  -1   7   6        3.60       -1.79     13.11 o 
   0   7   6       23.27       32.53     16.20 o 
   1   7   6      322.55      279.64     26.73 o 
   2   7   6       19.63       13.35     19.56 o 
   3   7   6       40.68       50.61     48.65 o 
   4   7   6       14.31       18.54     48.75 o 
  -9   8   6       27.90       56.31     38.22 o 
  -8   8   6        3.42       -0.58     25.83 o 
  -7   8   6      178.11      126.71     24.10 o 
  -6   8   6       68.14      107.81     19.99 o 
  -5   8   6        3.25       24.98     15.44 o 
  -4   8   6        3.99        8.38     14.34 o 
  -3   8   6      321.55      326.48     24.20 o 
  -2   8   6      102.56      116.39     19.08 o 
  -1   8   6       17.17       31.71     16.10 o 
   0   8   6        0.72        1.47     17.05 o 
   1   8   6       30.44       32.11     22.07 o 
   2   8   6        0.39        3.32     23.52 o 
  -9   9   6       70.65       80.22     50.94 o 
  -8   9   6        5.54       -0.31     31.30 o 
  -7   9   6       27.97        1.99     23.90 o 
  -6   9   6       28.89       12.06     20.39 o 
  -5   9   6       16.66        8.51     16.95 o 
  -4   9   6       21.87       61.17     17.44 o 
  -3   9   6      158.25      138.63     21.64 o 
  -2   9   6       38.54       59.88     18.21 o 
  -1   9   6       19.58        9.83     16.59 o 
   0   9   6        0.73       -5.24     19.60 o 
   1   9   6      124.75       97.96     26.06 o 
   2   9   6       26.12       27.37     30.36 o 
  -8  10   6       29.70       37.70     40.73 o 
  -7  10   6       22.09        6.32     28.89 o 
  -6  10   6       45.30      110.64     26.11 o 
  -5  10   6       10.41       19.00     20.26 o 
  -4  10   6        8.15       16.97     19.65 o 
  -3  10   6      125.50      113.12     23.29 o 
  -2  10   6        1.39        2.23     17.78 o 
  -1  10   6        6.07        6.34     19.19 o 
   0  10   6        0.27       -1.39     23.50 o 
   1  10   6       36.61       39.00     30.50 o 
   2  10   6        1.44        0.35     40.28 o 
  -8  11   6        3.64       35.44     69.02 o 
  -7  11   6       25.11       56.65     35.88 o 
  -6  11   6        4.33        4.54     28.45 o 
  -5  11   6       82.17       58.33     26.15 o 
  -4  11   6       10.88       16.08     22.91 o 
  -3  11   6        0.01        4.84     21.99 o 
  -2  11   6        3.63        9.08     22.35 o 
  -1  11   6        0.10       -0.07     24.43 o 
   0  11   6        1.23        7.92     25.75 o 
  -7  12   6        2.10       11.27     57.36 o 
  -6  12   6        2.69        3.88     38.79 o 
  -5  12   6       12.10       30.06     32.58 o 
  -4  12   6       51.31       63.91     30.68 o 
  -3  12   6        1.21        5.52     26.16 o 
  -2  12   6        6.16        5.36     28.83 o 
   0 -13   7        2.94       -1.67     40.13 o 
   1 -13   7       50.52       39.15     39.52 o 
   2 -13   7       27.46       30.28     42.36 o 
  -1 -12   7       26.92       45.93     28.15 o 
   0 -12   7        3.72        7.49     25.87 o 
   1 -12   7        1.45       -3.56     26.05 o 
   2 -12   7       18.45       20.66     28.43 o 
   3 -12   7        6.47       13.62     50.94 o 
   4 -12   7        9.72        2.25     56.87 o 
  -3 -11   7       29.63       27.01     26.91 o 
  -2 -11   7        2.84        9.01     22.57 o 
  -1 -11   7        5.15        1.07     21.10 o 
   0 -11   7        0.52       -3.47     21.27 o 
   1 -11   7      102.61      122.44     23.87 o 
   2 -11   7       96.65       88.98     23.76 o 
   3 -11   7       18.39        6.45     42.39 o 
   4 -11   7       28.81       29.58     41.82 o 
   5 -11   7        1.64       14.58     67.48 o 
  -4 -10   7        4.93        4.74     26.51 o 
  -3 -10   7       75.80       72.92     23.62 o 
  -2 -10   7       36.29       42.95     20.76 o 
  -1 -10   7        0.13        2.29     17.89 o 
   0 -10   7        1.52        2.50     16.64 o 
   1 -10   7      122.02      128.96     19.95 o 
   2 -10   7       11.00       19.29     18.62 o 
   3 -10   7        5.87       24.07     21.26 o 
   4 -10   7        6.11        4.01     33.64 o 
   5 -10   7       12.09        5.55     23.99 o 
  -6  -9   7        9.70        6.33     47.34 o 
  -5  -9   7        3.72        9.34     26.66 o 
  -4  -9   7       37.08       40.05     23.18 o 
  -3  -9   7       23.33       26.43     19.63 o 
  -2  -9   7       10.35       15.44     17.25 o 
  -1  -9   7        7.84        6.36     16.37 o 
   0  -9   7       12.00       25.38     14.36 o 
   1  -9   7       13.99       19.39     14.44 o 
   2  -9   7      129.26      139.81     19.27 o 
   3  -9   7       27.55       24.84     16.26 o 
   4  -9   7        4.44       -0.91     29.10 o 
   5  -9   7       33.93       53.57     32.21 o 
   6  -9   7       57.20       58.49     40.38 o 
  -6  -8   7        0.08        0.86     32.50 o 
  -5  -8   7        7.56       13.92     24.20 o 
  -4  -8   7       53.86       34.00     20.98 o 
  -3  -8   7        0.28        7.34     16.73 o 
  -2  -8   7        3.06        2.25     14.50 o 
  -1  -8   7       96.65       78.81     14.86 o 
   0  -8   7       78.42       85.37     14.77 o 
   1  -8   7       75.60       76.57     14.10 o 
   2  -8   7      212.12      215.70     18.58 o 
   3  -8   7      113.02      131.56     17.06 o 
   4  -8   7      151.36      169.31     21.67 o 
   5  -8   7       47.59       38.14     32.21 o 
   6  -8   7        0.49        7.22     32.93 o 
  -6  -7   7        1.89       -2.21     28.03 o 
  -5  -7   7       18.92       14.74     21.58 o 
  -4  -7   7        6.14       -2.66     15.74 o 
  -3  -7   7      113.21      129.71     21.43 o 
  -2  -7   7        0.53        2.34     12.49 o 
  -1  -7   7       20.97       16.76     11.44 o 
   0  -7   7       19.59       17.79     10.88 o 
   1  -7   7       20.63       18.49     10.69 o 
   2  -7   7        1.53        3.40     11.12 o 
   3  -7   7       90.68       97.79     16.88 o 
   4  -7   7       15.37       19.13     17.86 o 
   5  -7   7        5.78        5.58     17.28 o 
   6  -7   7       26.83       41.34     38.42 o 
   7  -7   7       29.43       16.82     57.87 o 
  -6  -6   7        0.43        2.43     28.20 o 
  -5  -6   7       73.82       66.40     21.40 o 
  -4  -6   7      189.69      202.46     24.46 o 
  -3  -6   7       43.11       26.17     14.61 o 
  -2  -6   7        3.63        3.18     11.50 o 
  -1  -6   7       35.53       31.65     12.94 o 
   0  -6   7      140.49      153.55     17.57 o 
   1  -6   7       31.11       30.57     12.27 o 
   2  -6   7       44.86       95.31     15.47 o 
   3  -6   7       10.84       24.57     13.82 o 
   4  -6   7       67.23       62.94     14.60 o 
   5  -6   7       23.99       23.45     13.96 o 
   6  -6   7       33.51       38.58     28.93 o 
   7  -6   7       17.78       22.80     47.36 o 
  -8  -5   7       37.05       39.28     50.08 o 
  -7  -5   7        0.66       -3.54     40.86 o 
  -6  -5   7        1.21        1.98     19.10 o 
  -5  -5   7        0.24        1.45     15.19 o 
  -4  -5   7       60.47       66.06     14.75 o 
  -3  -5   7      123.67      123.00     15.10 o 
  -2  -5   7       16.08        9.89     11.12 o 
  -1  -5   7        0.01        7.08     10.10 o 
   0  -5   7        2.58        0.43     10.39 o 
   1  -5   7       68.16       66.87     12.89 o 
   2  -5   7       16.48       23.47     11.95 o 
   3  -5   7       36.47       33.70     13.40 o 
   4  -5   7        0.20       -1.70     10.38 o 
   5  -5   7       71.55       94.34     22.63 o 
   6  -5   7        0.02       -1.91     25.86 o 
   7  -5   7       13.37       24.69     39.81 o 
  -8  -4   7        0.03       -5.02     39.04 o 
  -7  -4   7       12.35        5.26     30.44 o 
  -6  -4   7       20.98       38.65     18.98 o 
  -5  -4   7        1.04       12.20     13.00 o 
  -4  -4   7      129.89      125.01     16.74 o 
  -3  -4   7      357.36      323.83     18.25 o 
  -2  -4   7       43.31       54.60      9.89 o 
  -1  -4   7       31.42       31.88     10.75 o 
   0  -4   7      153.51      135.18     15.14 o 
   1  -4   7      402.70      380.16     19.51 o 
   2  -4   7        0.73        2.38     10.59 o 
   3  -4   7       13.43       20.56     12.06 o 
   4  -4   7        1.24        0.78      9.94 o 
   5  -4   7       12.35       16.06     19.26 o 
   6  -4   7       25.82       20.70     26.08 o 
   7  -4   7       28.11       38.23     53.09 o 
  -8  -3   7        6.44        4.25     37.80 o 
  -7  -3   7       48.34       52.81     32.64 o 
  -6  -3   7       41.31       40.29     25.57 o 
  -5  -3   7        1.41        3.33     12.22 o 
  -4  -3   7       10.52        8.42     11.02 o 
  -3  -3   7      400.69      386.45     18.76 o 
  -2  -3   7       11.14       10.72      7.53 o 
  -1  -3   7       79.60       90.36     10.26 o 
   0  -3   7        5.77        6.69      9.12 o 
   1  -3   7       18.92       12.37      9.67 o 
   2  -3   7       53.62       57.87     12.36 o 
   3  -3   7       58.63       63.13     11.86 o 
   4  -3   7       19.95       16.69      9.85 o 
   5  -3   7      155.92      138.66     24.28 o 
   6  -3   7        9.33       27.62     35.70 o 
   7  -3   7        1.35       -0.76     51.61 o 
  -9  -2   7       20.60       12.14     40.96 o 
  -8  -2   7        1.37        6.12     29.39 o 
  -7  -2   7        0.69        2.44     25.81 o 
  -6  -2   7        1.91        3.44     20.17 o 
  -5  -2   7      136.30      117.62     16.66 o 
  -4  -2   7       25.40       43.54     11.81 o 
  -3  -2   7       99.73      108.68     12.39 o 
  -2  -2   7        4.08        5.69      7.11 o 
  -1  -2   7        0.39        1.29      6.64 o 
   0  -2   7        1.22        2.45      6.98 o 
   1  -2   7      583.49      554.32     22.94 o 
   2  -2   7        0.11        0.31     10.27 o 
   3  -2   7       52.69       49.76      9.79 o 
   4  -2   7       28.66       41.90     16.62 o 
   5  -2   7       23.50       37.39     20.08 o 
   6  -2   7        8.85       10.13     32.35 o 
   7  -2   7       20.69       28.53     50.42 o 
  -9  -1   7        0.02       12.57     39.04 o 
  -8  -1   7        4.17       10.75     28.91 o 
  -7  -1   7        2.48        3.11     22.13 o 
  -6  -1   7      168.69      151.06     26.76 o 
  -5  -1   7      155.51      165.44     17.35 o 
  -4  -1   7        0.48       -1.18      9.32 o 
  -3  -1   7     1511.95     1481.34     26.01 o 
  -2  -1   7       10.02       13.27      7.07 o 
  -1  -1   7        1.61        2.86      7.00 o 
   0  -1   7       17.43        9.47      7.25 o 
   1  -1   7      943.68      869.98     27.64 o 
   2  -1   7      426.28      399.42     17.39 o 
   3  -1   7      232.91      275.29     15.35 o 
   4  -1   7       30.14       41.65     17.34 o 
   5  -1   7        2.88        6.79     25.33 o 
   6  -1   7       76.48      102.27     38.28 o 
  -9   0   7       10.06       12.71     36.61 o 
  -8   0   7        0.09       12.62     27.81 o 
  -7   0   7       59.98       63.13     26.09 o 
  -6   0   7       24.53       15.48     19.45 o 
  -5   0   7      217.07      202.92     18.15 o 
  -4   0   7       22.74       20.71      8.03 o 
  -3   0   7       75.71       92.89     10.95 o 
  -2   0   7      874.26      904.11     20.11 o 
  -1   0   7        1.97        5.65      6.70 o 
   0   0   7      888.40      921.45     20.16 o 
   1   0   7        2.81        4.34      6.92 o 
   2   0   7      200.05      224.92     13.56 o 
   3   0   7       31.97       34.00     15.61 o 
   4   0   7       41.28       50.66     24.13 o 
   5   0   7      185.56      174.67     36.80 o 
   6   0   7       45.50       48.84     36.51 o 
  -9   1   7        4.56       -1.24     33.45 o 
  -8   1   7        0.22        1.39     26.14 o 
  -7   1   7       50.57       41.29     24.32 o 
  -6   1   7        8.73       16.77     18.78 o 
  -5   1   7      100.05      107.38     15.60 o 
  -4   1   7      360.95      327.38     15.49 o 
  -3   1   7        0.05        1.72      7.18 o 
  -2   1   7      222.13      209.43     11.95 o 
  -1   1   7      191.36      193.75     11.58 o 
   0   1   7       58.66       59.50      8.65 o 
   1   1   7      376.41      369.49     12.86 o 
   2   1   7       25.99       28.81      9.85 o 
   3   1   7       34.55       28.72     20.45 o 
   4   1   7       47.81       50.27     24.99 o 
   5   1   7      127.38      149.20     36.37 o 
   6   1   7        0.53        4.21     36.99 o 
  -9   2   7        1.31       -3.30     34.03 o 
  -8   2   7      104.39       95.77     31.92 o 
  -7   2   7       43.37       49.41     23.85 o 
  -6   2   7      135.52      142.13     27.14 o 
  -5   2   7      160.93      159.54     18.04 o 
  -4   2   7       19.65       14.82      8.47 o 
  -3   2   7        0.08       -0.91      6.78 o 
  -2   2   7      144.36      145.12     10.79 o 
  -1   2   7      118.79      139.34     11.12 o 
   0   2   7       35.25       34.37      8.43 o 
   1   2   7       52.82       74.19      9.26 o 
   2   2   7        1.13        0.81     17.06 o 
   3   2   7        0.32       -0.19     17.97 o 
   4   2   7       21.60       16.63     25.38 o 
   5   2   7        9.26        7.17     31.40 o 
   6   2   7       73.67       78.28     46.69 o 
  -9   3   7       26.36       14.48     33.83 o 
  -8   3   7        5.56       20.50     27.34 o 
  -7   3   7       58.69       51.81     16.94 o 
  -6   3   7        0.69        0.24     12.23 o 
  -5   3   7      246.79      261.72     19.53 o 
  -4   3   7        1.97       -0.82      9.52 o 
  -3   3   7        0.02        1.61      7.13 o 
  -2   3   7       17.22       22.82      7.83 o 
  -1   3   7      148.33      149.88     11.84 o 
   0   3   7        0.31        0.48      7.11 o 
   1   3   7      147.02      129.17     11.68 o 
   2   3   7      116.25      111.44     24.66 o 
   3   3   7       75.25       71.78     25.42 o 
   4   3   7        0.11        5.16     27.67 o 
   5   3   7       38.17       43.63     34.41 o 
  -9   4   7       39.82       89.89     39.14 o 
  -8   4   7      195.32      177.28     27.34 o 
  -7   4   7        0.20       -4.12     14.87 o 
  -6   4   7        8.84        3.99     13.39 o 
  -5   4   7       79.92       98.58     15.67 o 
  -4   4   7       80.90       81.88     14.69 o 
  -3   4   7       87.62       87.77     11.25 o 
  -2   4   7      371.00      361.00     16.11 o 
  -1   4   7        7.24       10.88      7.79 o 
   0   4   7      150.81      140.65     11.31 o 
   1   4   7      116.58      128.75     16.45 o 
   2   4   7        2.08        2.29     16.96 o 
   3   4   7        5.65       10.13     24.71 o 
   4   4   7        8.15       11.28     33.17 o 
   5   4   7        6.65       17.83     41.77 o 
  -9   5   7        4.29        8.35     25.78 o 
  -8   5   7      131.42      113.94     23.50 o 
  -7   5   7       20.38        8.41     16.31 o 
  -6   5   7      209.07      252.22     22.86 o 
  -5   5   7       42.35       56.01     15.07 o 
  -4   5   7       82.60       93.70     15.53 o 
  -3   5   7        9.83       27.59     11.94 o 
  -2   5   7        8.18       17.82      9.29 o 
  -1   5   7      324.67      302.63     14.61 o 
   0   5   7        2.58       10.05     11.37 o 
   1   5   7        0.00        6.20     13.16 o 
   2   5   7       28.68       29.69     18.54 o 
   3   5   7       45.48       74.79     34.17 o 
   4   5   7       41.10       46.31     38.42 o 
   5   5   7        7.20        6.98     53.91 o 
  -9   6   7        2.48        4.18     26.95 o 
  -8   6   7       27.30       32.17     21.32 o 
  -7   6   7       74.49       95.61     20.29 o 
  -6   6   7        8.24       13.21     15.16 o 
  -5   6   7       54.34       55.82     15.76 o 
  -4   6   7        4.76        6.68     12.95 o 
  -3   6   7       53.28       81.20     15.61 o 
  -2   6   7       90.16       75.16     15.75 o 
  -1   6   7      112.67      144.43     20.53 o 
   0   6   7       30.07       18.23     13.50 o 
   1   6   7       56.64       54.34     16.98 o 
   2   6   7        7.87       13.28     19.85 o 
   3   6   7        7.24       17.44     40.43 o 
   4   6   7        4.39        4.78     48.12 o 
  -9   7   7       41.22       44.63     33.68 o 
  -8   7   7       60.22       38.48     25.73 o 
  -7   7   7        0.02        3.13     18.58 o 
  -6   7   7        1.12       18.56     17.37 o 
  -5   7   7        7.04       -0.32     14.36 o 
  -4   7   7      110.85      138.60     20.17 o 
  -3   7   7        0.37        1.91     13.06 o 
  -2   7   7       20.99       56.19     16.68 o 
  -1   7   7       34.90       21.83     15.97 o 
   0   7   7       23.34       19.67     17.56 o 
   1   7   7       32.45       33.01     20.48 o 
   2   7   7        2.33        1.86     26.09 o 
   3   7   7       51.07       33.55     58.40 o 
   4   7   7       14.73       35.27     72.11 o 
  -9   8   7        0.19        8.54     39.57 o 
  -8   8   7        0.42       -5.39     27.23 o 
  -7   8   7        1.92       11.23     21.95 o 
  -6   8   7       63.44       45.44     19.89 o 
  -5   8   7        9.00       14.92     16.54 o 
  -4   8   7       48.03       76.88     18.69 o 
  -3   8   7      105.42      110.43     18.55 o 
  -2   8   7       17.50       19.03     16.61 o 
  -1   8   7        9.55        5.00     15.72 o 
   0   8   7        0.61       -0.24     18.26 o 
   1   8   7        5.88        9.62     24.47 o 
   2   8   7       10.26       17.44     34.33 o 
  -9   9   7        0.16       -8.61     57.08 o 
  -8   9   7        1.91        1.72     31.92 o 
  -7   9   7       13.95       28.77     25.75 o 
  -6   9   7       26.58       15.00     21.07 o 
  -5   9   7        0.01       -0.87     19.92 o 
  -4   9   7        1.26       17.93     18.28 o 
  -3   9   7       57.46       89.36     21.32 o 
  -2   9   7        0.31        5.99     18.57 o 
  -1   9   7       21.00       34.00     19.63 o 
   0   9   7        0.05       -2.49     20.56 o 
   1   9   7        2.05       10.65     29.45 o 
   2   9   7       34.72       36.22     42.86 o 
  -8  10   7        4.10       12.97     42.41 o 
  -7  10   7        0.16        6.72     31.10 o 
  -6  10   7        6.75        8.88     24.51 o 
  -5  10   7        5.88        2.54     19.18 o 
  -4  10   7       15.68       12.54     20.76 o 
  -3  10   7        4.27        2.11     20.36 o 
  -2  10   7       19.46       22.61     20.84 o 
  -1  10   7        2.89        5.94     23.78 o 
   0  10   7        0.01       -1.15     24.90 o 
   1  10   7        0.01       -1.79     35.30 o 
  -7  11   7        0.40        1.08     41.25 o 
  -6  11   7        2.98       13.60     30.68 o 
  -5  11   7        1.10       -2.17     25.21 o 
  -4  11   7        0.15       -2.41     24.23 o 
  -3  11   7        1.10        1.74     24.06 o 
  -2  11   7        0.14       -0.17     25.16 o 
  -1  11   7        0.86        5.70     29.31 o 
   1 -13   8        1.20        4.06     77.66 o 
   2 -13   8        7.03      -14.39     60.70 o 
  -1 -12   8        5.31       24.79     30.86 o 
   0 -12   8        2.85       12.45     30.34 o 
   1 -12   8        1.02        4.06     32.64 o 
   2 -12   8       12.57        5.85     33.79 o 
   3 -12   8        1.13        9.37     63.03 o 
  -3 -11   8       16.59       10.99     29.01 o 
  -2 -11   8        0.07        0.43     24.08 o 
  -1 -11   8        0.08        1.78     24.30 o 
   0 -11   8        6.66       10.43     24.88 o 
   1 -11   8        0.49        1.98     22.87 o 
   2 -11   8        8.96       17.42     25.50 o 
   3 -11   8        8.65        1.10     44.87 o 
   4 -11   8        0.04        8.84     47.41 o 
   5 -11   8        4.05        0.96     99.07 o 
  -4 -10   8        1.62        1.51     27.85 o 
  -3 -10   8        2.79        2.00     23.19 o 
  -2 -10   8        7.34       10.67     21.50 o 
  -1 -10   8        0.33        2.04     20.65 o 
   0 -10   8       29.99       48.68     20.18 o 
   1 -10   8        0.01        0.14     18.77 o 
   2 -10   8        5.99        4.44     20.82 o 
   3 -10   8        0.08        2.50     23.98 o 
   5 -10   8        0.49        1.29     45.35 o 
  -5  -9   8        3.19        4.21     32.16 o 
  -4  -9   8        0.01       -7.36     22.43 o 
  -3  -9   8       13.29       26.71     21.41 o 
  -2  -9   8        8.01        1.60     18.28 o 
  -1  -9   8        2.38        1.86     17.48 o 
   0  -9   8        7.99       14.49     15.63 o 
   1  -9   8        0.00        2.25     15.91 o 
   2  -9   8        7.24        7.15     16.29 o 
   3  -9   8        0.69       -2.31     22.36 o 
   5  -9   8       10.86        7.65     37.61 o 
  -6  -8   8        2.39       -3.86     38.49 o 
  -5  -8   8        2.18       -0.30     26.76 o 
  -4  -8   8       13.39        0.62     20.97 o 
  -3  -8   8        3.92        3.95     18.42 o 
  -2  -8   8        1.38       -0.93     15.84 o 
  -1  -8   8        0.03       -4.03     14.85 o 
   0  -8   8        0.21        0.69     15.27 o 
   1  -8   8        7.47       12.68     16.25 o 
   2  -8   8      349.72      373.09     25.84 o 
   3  -8   8       11.22       15.80     18.94 o 
   4  -8   8        3.01       10.30     26.75 o 
   5  -8   8       31.09       33.98     34.46 o 
   6  -8   8       20.38       28.72     51.90 o 
  -6  -7   8        2.63        4.16     32.34 o 
  -5  -7   8       22.28       34.40     25.18 o 
  -4  -7   8       29.54       24.20     18.82 o 
  -3  -7   8        1.01       -3.04     14.78 o 
  -2  -7   8      199.11      194.22     21.84 o 
  -1  -7   8        1.87        2.27     13.75 o 
   0  -7   8        2.03        1.01     13.28 o 
   1  -7   8        1.20        1.87     13.02 o 
   2  -7   8       86.50       84.51     17.15 o 
   3  -7   8        2.81        4.83     17.36 o 
   4  -7   8        6.54        3.40     21.01 o 
   5  -7   8       58.82       77.43     21.68 o 
   6  -7   8        0.14        1.91     41.43 o 
  -6  -6   8        4.64        8.43     27.82 o 
  -5  -6   8        1.93        2.73     22.02 o 
  -4  -6   8       27.19       11.57     17.12 o 
  -3  -6   8        0.97        0.57     13.74 o 
  -2  -6   8       49.85       67.00     15.71 o 
  -1  -6   8       51.21       37.76     14.25 o 
   0  -6   8        2.75        2.29     12.08 o 
   1  -6   8        4.72        4.53     12.16 o 
   2  -6   8       25.17       29.09     14.31 o 
   3  -6   8       92.65       92.95     17.99 o 
   4  -6   8      153.06      154.28     20.68 o 
   5  -6   8       27.75       47.54     17.25 o 
   6  -6   8       33.93       43.50     38.09 o 
  -8  -5   8       10.21       92.90     66.24 o 
  -7  -5   8       25.92       31.78     48.27 o 
  -6  -5   8        1.30        9.86     20.51 o 
  -5  -5   8       17.38        9.15     17.38 o 
  -4  -5   8        0.22        0.86     14.45 o 
  -3  -5   8      166.59      171.31     20.40 o 
  -2  -5   8      119.09      156.09     19.45 o 
  -1  -5   8        5.22       10.40     11.47 o 
   0  -5   8       21.66       26.08     12.58 o 
   1  -5   8        1.81        4.15     11.79 o 
   2  -5   8       68.21       78.01     15.34 o 
   3  -5   8       11.51       19.09     15.21 o 
   4  -5   8       41.96       29.65     13.10 o 
   5  -5   8       90.57       79.79     25.04 o 
   6  -5   8       20.20       22.27     32.77 o 
   7  -5   8       10.48       32.20     59.55 o 
  -8  -4   8       17.23       20.93     43.54 o 
  -7  -4   8        2.94        4.87     33.69 o 
  -6  -4   8        3.59       -2.95     19.03 o 
  -5  -4   8       27.36       31.00     14.90 o 
  -4  -4   8       13.91       22.21     13.18 o 
  -3  -4   8      113.21      130.23     15.52 o 
  -2  -4   8      268.93      247.09     20.08 o 
  -1  -4   8        4.68        5.70     10.54 o 
   0  -4   8      119.30       92.12     14.62 o 
   1  -4   8      102.49      118.00     16.55 o 
   2  -4   8       39.15       33.44     13.75 o 
   3  -4   8      137.77      122.50     16.25 o 
   4  -4   8       73.86       88.36     14.18 o 
   5  -4   8        2.60        1.03     21.61 o 
   6  -4   8        0.10        6.55     32.25 o 
  -8  -3   8        4.80        5.45     36.75 o 
  -7  -3   8       13.55       13.19     33.02 o 
  -6  -3   8       10.72       12.33     24.66 o 
  -5  -3   8       28.89       31.03     14.12 o 
  -4  -3   8      129.80      140.35     17.05 o 
  -3  -3   8      854.67      837.37     22.79 o 
  -2  -3   8       16.78       14.65      9.13 o 
  -1  -3   8       51.25       57.51     12.31 o 
   0  -3   8       11.38       11.10     10.57 o 
   1  -3   8      300.67      284.87     20.39 o 
   2  -3   8        2.49        4.17     11.80 o 
   3  -3   8      275.74      296.57     19.23 o 
   4  -3   8       19.52       21.90     11.86 o 
   5  -3   8       82.07       81.40     24.86 o 
   6  -3   8       40.10       38.23     43.30 o 
  -8  -2   8       28.01       32.83     36.89 o 
  -7  -2   8       91.05       77.75     31.02 o 
  -6  -2   8       78.54       86.64     29.49 o 
  -5  -2   8        0.33        5.40     13.42 o 
  -4  -2   8       43.63       37.83     13.00 o 
  -3  -2   8        0.27       -1.24      8.78 o 
  -2  -2   8      157.35      155.01     12.26 o 
  -1  -2   8       73.52       76.36     10.02 o 
   0  -2   8        5.81       10.32     10.32 o 
   1  -2   8      330.43      334.89     21.59 o 
   2  -2   8      944.10      905.40     25.78 o 
   3  -2   8        0.35       10.18     10.14 o 
   4  -2   8       58.57       82.27     22.40 o 
   5  -2   8       50.69       61.93     30.82 o 
   6  -2   8       33.09       34.22     38.76 o 
  -9  -1   8       18.94       11.13     42.63 o 
  -8  -1   8        4.63       -5.30     31.21 o 
  -7  -1   8       50.23       37.32     26.19 o 
  -6  -1   8        8.22        1.34     19.88 o 
  -5  -1   8      159.68      147.76     18.72 o 
  -4  -1   8       55.56       55.95     11.03 o 
  -3  -1   8      280.95      278.35     15.67 o 
  -2  -1   8      975.08      974.28     22.25 o 
  -1  -1   8        6.58       -0.77      7.55 o 
   0  -1   8      424.35      438.78     17.10 o 
   1  -1   8      318.15      285.92     19.66 o 
   2  -1   8      713.13      718.88     23.89 o 
   3  -1   8      105.81      108.44     13.53 o 
   4  -1   8       30.65       41.00     25.76 o 
   5  -1   8        2.19        9.94     29.39 o 
   6  -1   8        0.43        0.72     41.53 o 
  -9   0   8       18.75       43.87     40.14 o 
  -8   0   8        8.54       33.17     31.40 o 
  -7   0   8       82.60       66.43     26.48 o 
  -6   0   8      130.26      147.91     31.02 o 
  -5   0   8        1.61       -1.03      9.95 o 
  -4   0   8      300.72      270.51     15.76 o 
  -3   0   8        3.97       10.00      8.29 o 
  -2   0   8        3.57        6.87      7.80 o 
  -1   0   8        1.43        0.20      7.45 o 
   0   0   8      254.65      263.10     14.03 o 
   1   0   8        6.21       -1.03     10.29 o 
   2   0   8      537.82      538.46     22.69 o 
   3   0   8       88.35       71.63     13.88 o 
   4   0   8        0.07       -2.05     23.32 o 
   5   0   8       91.23      102.60     36.37 o 
   6   0   8       91.17       97.97     47.88 o 
  -9   1   8       44.16       50.66     37.85 o 
  -8   1   8        5.05       23.37     29.34 o 
  -7   1   8       43.61       54.15     26.52 o 
  -6   1   8      109.83      115.40     19.46 o 
  -5   1   8      288.50      275.42     21.20 o 
  -4   1   8      189.51      209.55     14.64 o 
  -3   1   8       29.71       31.64      9.00 o 
  -2   1   8      866.46      853.54     21.22 o 
  -1   1   8       72.68       93.57     11.24 o 
   0   1   8        0.20       -1.51      8.02 o 
   1   1   8      445.85      419.17     19.56 o 
   2   1   8     1820.83     1741.36     37.32 o 
   3   1   8       40.59       34.17     23.23 o 
   4   1   8       27.19       33.88     25.76 o 
   5   1   8       16.87       30.30     34.55 o 
  -9   2   8       58.68       85.02     39.57 o 
  -8   2   8       27.91       10.99     29.20 o 
  -7   2   8       10.28        0.23     16.03 o 
  -6   2   8       83.97       85.14     17.49 o 
  -5   2   8        4.46        6.12     11.23 o 
  -4   2   8      147.90      126.79     12.84 o 
  -3   2   8        3.06       -2.03      8.25 o 
  -2   2   8      177.27      193.11     12.79 o 
  -1   2   8       11.07       11.30      8.60 o 
   0   2   8      126.63      123.73     12.54 o 
   1   2   8       54.46       77.04     10.96 o 
   2   2   8       42.48       45.54     21.65 o 
   3   2   8       14.57       33.45     25.66 o 
   4   2   8       28.18       38.18     31.06 o 
   5   2   8        0.58        6.21     35.32 o 
  -9   3   8       33.57       46.12     36.13 o 
  -8   3   8       20.11       13.15     20.05 o 
  -7   3   8        7.64       18.56     16.27 o 
  -6   3   8       37.86       57.24     16.25 o 
  -5   3   8      345.58      345.31     24.06 o 
  -4   3   8      601.38      603.14     27.99 o 
  -3   3   8        6.40       17.81      8.90 o 
  -2   3   8        0.35       -0.66      8.08 o 
  -1   3   8      117.63      113.62     12.06 o 
   0   3   8      132.67      130.93     12.79 o 
   1   3   8      136.74       99.63     11.67 o 
   2   3   8      160.67      159.09     30.39 o 
   3   3   8        0.14        0.19     23.70 o 
   4   3   8        9.41        2.20     32.97 o 
   5   3   8       38.69       25.04     39.62 o 
  -9   4   8       30.26       32.09     25.98 o 
  -8   4   8       90.59       91.77     24.07 o 
  -7   4   8       44.15       56.18     17.76 o 
  -6   4   8       73.23       85.12     17.84 o 
  -5   4   8      114.79      110.81     18.15 o 
  -4   4   8        6.59       10.93     12.27 o 
  -3   4   8        7.95        1.51     11.57 o 
  -2   4   8      275.12      263.51     16.32 o 
  -1   4   8        0.07        0.16      8.31 o 
   0   4   8       99.80       87.65     11.17 o 
   1   4   8       55.86       53.23     14.74 o 
   2   4   8        7.19       13.52     24.80 o 
   3   4   8        6.55       12.23     29.82 o 
   4   4   8        1.16       -3.73     36.89 o 
  -9   5   8       17.71       19.74     26.53 o 
  -8   5   8        0.76       -5.58     20.29 o 
  -7   5   8       29.37       35.19     18.63 o 
  -6   5   8       38.05       42.38     16.36 o 
  -5   5   8       66.18       39.36     15.39 o 
  -4   5   8     1018.68      967.34     34.89 o 
  -3   5   8      149.90      167.76     18.47 o 
  -2   5   8       36.27       41.14     13.80 o 
  -1   5   8       35.01       33.32     10.20 o 
   0   5   8      389.91      375.88     22.71 o 
   1   5   8       20.73       27.36     16.34 o 
   2   5   8        1.28        6.12     31.88 o 
   3   5   8       32.61       35.56     39.14 o 
   4   5   8       18.12       13.62     48.75 o 
  -9   6   8        0.01        1.72     30.75 o 
  -8   6   8       84.64       79.02     25.01 o 
  -7   6   8        6.55       12.30     18.86 o 
  -6   6   8        1.99       -2.00     16.05 o 
  -5   6   8       10.55       23.10     15.55 o 
  -4   6   8      580.80      641.18     31.22 o 
  -3   6   8      219.67      231.27     21.47 o 
  -2   6   8       70.36       76.07     16.54 o 
  -1   6   8       66.25       87.57     18.42 o 
   0   6   8       29.72       32.59     17.07 o 
   1   6   8        0.49       -1.11     18.69 o 
   2   6   8        4.73       19.59     40.53 o 
   3   6   8        6.34       18.35     43.06 o 
   4   6   8        8.31        4.11     64.28 o 
  -9   7   8        0.23        4.42     37.14 o 
  -8   7   8        1.11        6.40     25.05 o 
  -7   7   8       12.22       11.70     21.02 o 
  -6   7   8       16.62        8.50     17.93 o 
  -5   7   8        0.20       13.79     16.68 o 
  -4   7   8      168.05      167.80     22.55 o 
  -3   7   8        0.33        0.02     14.84 o 
  -2   7   8       11.82       10.87     16.49 o 
  -1   7   8        9.57       14.71     18.48 o 
   0   7   8      135.48      108.29     25.20 o 
   1   7   8       17.73       23.53     24.04 o 
  -8   8   8       12.85        0.88     28.42 o 
  -7   8   8        0.01        6.48     23.64 o 
  -6   8   8       38.21       49.04     22.31 o 
  -5   8   8       10.33        7.21     19.03 o 
  -4   8   8      323.39      293.49     27.72 o 
  -3   8   8       21.11       23.56     17.60 o 
  -2   8   8        1.04        3.02     18.64 o 
  -1   8   8       17.20       17.49     18.44 o 
   0   8   8       57.76       58.72     26.59 o 
   1   8   8        5.53       17.74     28.22 o 
  -8   9   8       55.10       88.42     37.62 o 
  -7   9   8        0.06       -1.16     25.94 o 
  -6   9   8       45.15       13.70     23.94 o 
  -5   9   8        1.53       -8.96     19.95 o 
  -4   9   8        9.00       11.25     19.49 o 
  -3   9   8       19.36       14.00     20.44 o 
  -2   9   8        8.69        3.72     20.45 o 
  -1   9   8        2.15        6.86     23.15 o 
   0   9   8        4.94        3.87     25.41 o 
   1   9   8       14.59       11.52     36.31 o 
  -7  10   8       15.61       14.52     34.45 o 
  -6  10   8       16.95       42.00     27.62 o 
  -5  10   8       95.07       90.02     26.46 o 
  -4  10   8        0.13       -3.32     22.93 o 
  -3  10   8        6.56       15.86     23.53 o 
  -2  10   8        1.40       11.66     24.16 o 
  -1  10   8       16.00       20.08     28.23 o 
   0  10   8        0.30        3.33     34.92 o 
  -5  11   8        0.96       -1.35     29.30 o 
  -4  11   8        1.05        4.33     26.93 o 
  -3  11   8        0.41        3.16     27.95 o 
   0 -12   9       44.63       49.00     41.24 o 
   1 -12   9        6.14       12.96     41.32 o 
   2 -12   9        0.04      -12.23     43.58 o 
  -2 -11   9        1.96        2.23     29.83 o 
  -1 -11   9        1.53       -7.26     25.44 o 
   0 -11   9        0.00       -3.31     27.74 o 
   1 -11   9        1.51       -8.96     26.55 o 
   2 -11   9       21.54       36.55     36.66 o 
  -3 -10   9        0.01        0.27     25.76 o 
  -2 -10   9       14.01       30.62     24.01 o 
  -1 -10   9        8.95       15.01     23.54 o 
   0 -10   9        5.31        2.42     23.28 o 
   1 -10   9       62.39      167.90     29.40 o 
   2 -10   9       82.55      110.95     32.83 o 
   3 -10   9       42.38       56.72     41.16 o 
  -5  -9   9        0.22        2.17     35.58 o 
  -4  -9   9       31.57       36.51     26.37 o 
  -3  -9   9        6.51       15.85     22.36 o 
  -2  -9   9       17.95       22.73     20.68 o 
  -1  -9   9        5.25        8.12     19.19 o 
   0  -9   9       38.42       36.60     21.16 o 
   1  -9   9       11.96       21.33     22.06 o 
   2  -9   9       41.01       43.98     24.63 o 
   3  -9   9        0.65        0.90     26.78 o 
   5  -9   9        0.15        1.05     54.58 o 
  -6  -8   9       13.69        4.75     42.51 o 
  -5  -8   9       48.80       52.20     31.38 o 
  -4  -8   9        5.88        6.52     22.83 o 
  -3  -8   9        0.21        1.00     19.34 o 
  -2  -8   9        2.39       -4.26     17.60 o 
  -1  -8   9        8.24       16.13     17.25 o 
   0  -8   9      131.06      156.67     24.00 o 
   1  -8   9       27.59       38.91     19.64 o 
   2  -8   9       14.09       18.46     20.30 o 
   3  -8   9       26.57       36.08     24.13 o 
   4  -8   9        3.67        1.91     31.11 o 
   5  -8   9       48.29       76.37     51.04 o 
  -6  -7   9        0.08        0.74     35.38 o 
  -5  -7   9       31.13       40.68     27.13 o 
  -4  -7   9        3.65        0.78     18.24 o 
  -3  -7   9        3.30       -3.29     16.62 o 
  -2  -7   9       36.01       53.37     17.99 o 
  -1  -7   9        9.43        8.68     15.48 o 
   0  -7   9       46.36       52.42     17.01 o 
   1  -7   9       49.35       54.66     17.60 o 
   2  -7   9       97.03      106.63     20.65 o 
   3  -7   9        1.98        5.02     19.64 o 
   4  -7   9       29.87       35.02     21.41 o 
   5  -7   9       29.96       21.08     26.83 o 
   6  -7   9       17.41        9.75     72.69 o 
  -6  -6   9        6.48        3.01     30.09 o 
  -5  -6   9       31.58       16.40     24.04 o 
  -4  -6   9       13.40        4.46     19.06 o 
  -3  -6   9        0.22       -2.12     15.26 o 
  -2  -6   9       34.71       27.12     15.53 o 
  -1  -6   9        0.37       -1.60     13.15 o 
   0  -6   9      336.49      337.74     24.17 o 
   1  -6   9        1.50        9.06     14.43 o 
   2  -6   9       21.05       15.58     16.45 o 
   3  -6   9        1.77        3.54     17.96 o 
   4  -6   9        7.12       11.34     18.28 o 
   5  -6   9        8.26       10.71     21.43 o 
   6  -6   9       13.03       33.02     50.75 o 
  -8  -5   9        3.09        0.38     85.54 o 
  -6  -5   9        0.86        5.64     27.44 o 
  -5  -5   9       15.02       19.91     21.08 o 
  -4  -5   9       88.73      101.52     20.63 o 
  -3  -5   9       13.35        4.52     14.41 o 
  -2  -5   9        8.37        8.37     13.47 o 
  -1  -5   9       92.89      129.49     18.82 o 
   0  -5   9        3.11        3.27     12.89 o 
   1  -5   9       11.06       20.25     14.13 o 
   2  -5   9       21.50       27.41     15.22 o 
   3  -5   9       60.08       69.94     18.94 o 
   4  -5   9       18.18       16.59     15.87 o 
   5  -5   9       34.88       39.34     32.07 o 
   6  -5   9       47.17       49.12     48.34 o 
  -8  -4   9       12.10       11.80     54.34 o 
  -7  -4   9        0.26        6.83     42.48 o 
  -6  -4   9       15.17       11.63     21.79 o 
  -5  -4   9        2.21       12.36     16.99 o 
  -4  -4   9       16.80       16.78     15.24 o 
  -3  -4   9       49.10       36.10     15.05 o 
  -2  -4   9       87.22       81.45     16.07 o 
  -1  -4   9        4.98        5.25     11.86 o 
   0  -4   9      239.53      238.50     20.92 o 
   1  -4   9       18.49       22.61     13.54 o 
   2  -4   9        0.41       -0.24     13.53 o 
   3  -4   9        7.02        2.23     13.96 o 
   4  -4   9       35.38       37.92     15.67 o 
   5  -4   9        3.76       10.30     30.65 o 
   6  -4   9       10.33       16.49     55.53 o 
  -8  -3   9        2.81       -2.58     45.21 o 
  -7  -3   9       18.01       24.75     37.66 o 
  -6  -3   9       14.11       20.88     28.86 o 
  -5  -3   9        0.55       -1.36     15.71 o 
  -4  -3   9      340.34      308.53     18.78 o 
  -3  -3   9        0.01       -2.52     10.61 o 
  -2  -3   9       44.28       42.91     13.51 o 
  -1  -3   9       85.72       81.81     15.30 o 
   0  -3   9      501.18      495.16     25.06 o 
   1  -3   9       57.33       60.33     15.17 o 
   2  -3   9       64.98       64.56     16.22 o 
   3  -3   9      121.34      122.97     17.75 o 
   4  -3   9        2.45        5.74     14.30 o 
   5  -3   9       75.14       99.69     38.42 o 
   6  -3   9       52.26       72.97     58.78 o 
  -8  -2   9       21.02       25.23     41.24 o 
  -7  -2   9        6.41        8.46     31.64 o 
  -6  -2   9       10.91       12.57     25.28 o 
  -5  -2   9        0.35       -1.58     14.43 o 
  -4  -2   9      566.98      552.25     21.79 o 
  -3  -2   9      608.39      597.37     20.87 o 
  -2  -2   9      172.14      165.26     13.71 o 
  -1  -2   9      122.69      122.40     19.62 o 
   0  -2   9       27.46       32.92     12.99 o 
   1  -2   9       48.48       46.58     14.22 o 
   2  -2   9       42.71       51.14     13.42 o 
   3  -2   9       16.51       23.98     13.65 o 
   4  -2   9       95.65       98.64     32.64 o 
   5  -2   9       75.77       76.80     37.71 o 
  -8  -1   9        3.40        2.25     35.08 o 
  -7  -1   9        0.39       -9.32     27.34 o 
  -6  -1   9        2.71       16.25     25.85 o 
  -5  -1   9       64.66       65.35     13.47 o 
  -4  -1   9       12.17       20.82     10.18 o 
  -3  -1   9        0.26        2.37      8.93 o 
  -2  -1   9      143.32      147.35     13.78 o 
  -1  -1   9        0.04       -2.96      8.58 o 
   0  -1   9      146.11      120.72     17.51 o 
   1  -1   9        0.02        5.87     12.36 o 
   2  -1   9        0.28        5.51     13.75 o 
   3  -1   9      110.27      112.33     16.61 o 
   4  -1   9      167.80      192.73     38.14 o 
   5  -1   9       10.12        7.17     34.50 o 
  -9   0   9       24.98       15.39     44.30 o 
  -8   0   9        0.25        6.50     29.39 o 
  -7   0   9       14.83        9.41     27.00 o 
  -6   0   9        9.72       17.88     16.78 o 
  -5   0   9        1.17        1.23     11.51 o 
  -4   0   9      274.06      262.87     16.19 o 
  -3   0   9      154.03      131.27     13.34 o 
  -2   0   9        1.76        2.78      8.88 o 
  -1   0   9       14.87       15.59      9.06 o 
   0   0   9      152.96      178.84     18.83 o 
   1   0   9      207.02      219.34     21.61 o 
   2   0   9       13.95       13.63     11.71 o 
   3   0   9       53.40       59.36     15.16 o 
   4   0   9        7.62       10.94     28.00 o 
   5   0   9       57.61       66.47     38.76 o 
  -9   1   9        0.03       -3.78     39.76 o 
  -8   1   9        7.54       -1.05     30.73 o 
  -7   1   9        0.52        1.27     16.25 o 
  -6   1   9       11.01       15.61     15.90 o 
  -5   1   9       19.09       19.33     14.43 o 
  -4   1   9       44.70       61.43     12.11 o 
  -3   1   9       36.30       44.21     10.43 o 
  -2   1   9        6.97        3.70      9.00 o 
  -1   1   9      100.39      103.37     12.57 o 
   0   1   9        2.10        3.59      9.98 o 
   1   1   9      199.49      199.34     17.00 o 
   2   1   9       43.87       30.32     12.76 o 
   3   1   9       18.06       13.67     24.09 o 
   4   1   9       49.78       36.03     30.01 o 
   5   1   9       10.07       16.92     42.05 o 
  -9   2   9       36.01       32.39     27.56 o 
  -8   2   9       37.31       75.04     24.09 o 
  -7   2   9        8.30       -4.66     16.98 o 
  -6   2   9      197.67      189.96     23.53 o 
  -5   2   9      147.25      179.01     21.39 o 
  -4   2   9       71.69       62.45     12.07 o 
  -3   2   9      184.65      206.57     15.21 o 
  -2   2   9        1.19        6.99      9.47 o 
  -1   2   9        6.00       -2.48      8.75 o 
   0   2   9       46.14       46.03     11.69 o 
   1   2   9      120.24      128.37     16.37 o 
   2   2   9       39.47       43.92     25.23 o 
   3   2   9       30.68       32.64     29.29 o 
   4   2   9       37.99       34.41     35.41 o 
  -9   3   9      116.45      136.44     31.25 o 
  -8   3   9        0.06        2.34     20.93 o 
  -7   3   9       51.95       61.14     20.17 o 
  -6   3   9        4.60        6.85     15.64 o 
  -5   3   9      237.53      245.20     25.04 o 
  -4   3   9        0.24       -0.75     12.62 o 
  -3   3   9       21.50       38.03     10.70 o 
  -2   3   9        4.46        1.59      9.66 o 
  -1   3   9        6.43       10.15     10.52 o 
   0   3   9       16.50       44.31     10.93 o 
   1   3   9       37.74       31.17     13.56 o 
   2   3   9        0.13       -1.10     23.70 o 
   3   3   9       39.30       65.81     34.60 o 
   4   3   9        0.01       -5.16     38.90 o 
  -9   4   9        1.07       -3.62     26.78 o 
  -8   4   9       50.28       68.38     23.51 o 
  -7   4   9       23.73       20.70     17.79 o 
  -6   4   9      124.36       99.91     18.72 o 
  -5   4   9       14.92       17.04     15.14 o 
  -4   4   9       17.75       36.33     15.15 o 
  -3   4   9        2.31       -1.91     12.60 o 
  -2   4   9       63.20       78.70     12.79 o 
  -1   4   9        2.43        2.44      9.89 o 
   0   4   9       29.60       16.81     11.04 o 
   1   4   9       34.80       49.75     30.59 o 
   2   4   9       12.16       16.49     31.59 o 
   3   4   9        3.64       -7.41     36.37 o 
   4   4   9        5.72        4.06     48.27 o 
  -9   5   9       94.05       82.42     32.00 o 
  -8   5   9       22.03       23.03     23.00 o 
  -7   5   9        0.15       -1.55     18.82 o 
  -6   5   9       35.66       38.16     18.73 o 
  -5   5   9      246.33      284.11     25.58 o 
  -4   5   9       22.87       18.17     14.41 o 
  -3   5   9        2.50        9.38     13.84 o 
  -2   5   9        0.71        3.35     13.65 o 
  -1   5   9        0.98       -1.16     11.27 o 
   0   5   9       16.24       30.59     16.60 o 
   1   5   9       10.96        7.74     32.21 o 
   2   5   9       27.39       11.52     37.99 o 
   3   5   9        8.77        8.41     44.11 o 
  -8   6   9        2.74        9.67     24.46 o 
  -7   6   9       16.83       17.88     20.88 o 
  -6   6   9        0.02        7.04     17.52 o 
  -5   6   9        0.10        8.67     15.88 o 
  -4   6   9       68.16       62.84     18.47 o 
  -3   6   9       26.86       46.88     17.10 o 
  -2   6   9       21.97       81.74     49.80 o 
  -1   6   9       35.51       51.33     21.32 o 
   0   6   9       13.25       29.19     20.79 o 
   1   6   9        9.15        2.72     25.93 o 
   2   6   9       43.40       35.03     49.08 o 
   3   6   9       13.13       22.03     53.00 o 
  -8   7   9       63.87       78.46     29.75 o 
  -7   7   9       25.87       32.58     23.01 o 
  -6   7   9        1.60       13.17     19.46 o 
  -5   7   9        1.11        4.84     17.44 o 
  -4   7   9      188.68      200.09     23.94 o 
  -3   7   9       11.84       -1.21     15.79 o 
  -2   7   9       26.18       44.77     21.18 o 
  -1   7   9        0.05        4.80     21.66 o 
   0   7   9       30.71       15.72     26.59 o 
   1   7   9        3.44        3.66     36.06 o 
  -8   8   9        1.44        2.32     31.37 o 
  -7   8   9       14.89       21.42     25.44 o 
  -6   8   9       16.85       -1.24     21.39 o 
  -5   8   9        1.83        0.18     18.58 o 
  -4   8   9        0.26        8.89     18.92 o 
  -3   8   9       45.29       65.62     22.63 o 
  -2   8   9        1.71        0.52     21.32 o 
  -1   8   9        8.81        5.62     24.38 o 
   0   8   9        0.09       -2.89     26.81 o 
   1   8   9       13.31       21.21     42.75 o 
  -7   9   9        7.01       16.71     29.13 o 
  -6   9   9        4.45        2.81     23.97 o 
  -5   9   9        1.20       10.87     22.67 o 
  -4   9   9       12.86       36.75     23.57 o 
  -3   9   9        0.23       -1.46     22.98 o 
  -2   9   9        0.14        1.56     22.10 o 
  -1   9   9        1.23       -1.70     27.71 o 
   0   9   9       26.43       33.96     35.81 o 
   1   9   9        0.18       -5.35     58.14 o 
  -6  10   9        1.08       -1.92     32.34 o 
  -5  10   9        1.83        2.48     25.76 o 
  -4  10   9        4.84       -2.14     25.66 o 
  -3  10   9       56.45       51.91     28.31 o 
  -2  10   9        4.24       -1.87     26.05 o 
  -1 -11  10        0.87        8.11     33.34 o 
   0 -11  10       10.17       16.01     34.75 o 
   1 -11  10        4.58       -4.65     37.46 o 
   2 -11  10        0.76        3.11     45.10 o 
  -3 -10  10        1.20        1.68     30.25 o 
  -2 -10  10        0.75        9.40     25.52 o 
  -1 -10  10        0.01        4.65     25.94 o 
   0 -10  10        5.08        6.56     25.94 o 
   1 -10  10       49.56       56.67     30.86 o 
   2 -10  10       10.12       31.31     33.20 o 
   3 -10  10        3.29       -0.39     51.54 o 
  -4  -9  10        0.33       -6.33     29.13 o 
  -3  -9  10       40.85       43.75     26.46 o 
  -2  -9  10        1.47       -5.16     22.55 o 
  -1  -9  10        2.83        2.77     21.59 o 
   0  -9  10        5.62       11.91     22.80 o 
   1  -9  10       70.03       51.76     24.97 o 
   2  -9  10        3.17        3.62     27.13 o 
   3  -9  10       21.42       29.09     32.91 o 
  -5  -8  10        3.90       -2.94     32.43 o 
  -4  -8  10        3.79        3.57     23.71 o 
  -3  -8  10       10.52       18.52     21.20 o 
  -2  -8  10       45.72       28.58     21.08 o 
  -1  -8  10        9.28       33.71     21.23 o 
   0  -8  10       24.32       19.49     20.81 o 
   1  -8  10       11.42       13.92     21.45 o 
   2  -8  10       32.54       41.85     24.48 o 
   3  -8  10      106.43      118.88     32.02 o 
   4  -8  10        3.19        5.28     29.33 o 
  -6  -7  10        0.08        1.32     38.86 o 
  -5  -7  10       17.93       33.91     28.22 o 
  -4  -7  10       39.61       39.62     23.29 o 
  -3  -7  10       13.13       17.66     20.49 o 
  -2  -7  10        0.76        5.84     18.15 o 
  -1  -7  10       26.52       43.44     19.00 o 
   0  -7  10        1.96        1.46     17.32 o 
   1  -7  10       79.15      110.91     21.67 o 
   2  -7  10        0.88        4.13     19.85 o 
   3  -7  10        7.73        0.76     24.11 o 
   4  -7  10       24.59       35.92     27.54 o 
   5  -7  10       35.23       29.91     35.76 o 
  -6  -6  10       37.74       56.27     36.00 o 
  -5  -6  10        5.76        9.03     25.86 o 
  -4  -6  10        9.52       14.06     21.42 o 
  -3  -6  10       26.89       25.72     18.99 o 
  -2  -6  10       23.09       29.47     17.86 o 
  -1  -6  10        1.71        6.33     15.66 o 
   0  -6  10       47.03       42.34     17.43 o 
   1  -6  10      166.22      158.19     23.21 o 
   2  -6  10       48.03       38.73     19.59 o 
   3  -6  10       33.50       40.06     22.52 o 
   4  -6  10       12.68       18.25     23.08 o 
   5  -6  10       11.21       18.67     27.75 o 
  -6  -5  10        9.84        9.90     33.79 o 
  -5  -5  10       14.64       11.25     25.30 o 
  -4  -5  10      112.87      117.63     22.84 o 
  -3  -5  10        5.26        8.99     16.51 o 
  -2  -5  10        0.51       -1.97     13.74 o 
  -1  -5  10       51.86       67.38     16.86 o 
   0  -5  10      137.77      154.45     21.81 o 
   1  -5  10        2.45        5.97     15.50 o 
   2  -5  10       78.84      101.93     21.09 o 
   3  -5  10       26.56       23.28     18.17 o 
   4  -5  10        3.99        0.92     18.85 o 
   5  -5  10       29.36       45.07     52.04 o 
  -8  -4  10       39.55       42.91     67.96 o 
  -7  -4  10       25.81       31.64     52.85 o 
  -6  -4  10        7.27        9.47     25.06 o 
  -5  -4  10        1.91       -1.78     22.23 o 
  -4  -4  10       26.43       25.11     19.14 o 
  -3  -4  10        0.06        3.68     15.14 o 
  -2  -4  10      143.40      153.55     21.74 o 
  -1  -4  10        8.87        5.42     13.78 o 
   0  -4  10       98.73       88.77     17.06 o 
   1  -4  10      338.62      326.97     25.51 o 
   2  -4  10        5.60       10.02     16.76 o 
   3  -4  10        1.04        3.97     17.03 o 
   4  -4  10       68.28       80.47     21.31 o 
   5  -4  10       66.71       67.81     49.13 o 
  -8  -3  10       28.06       37.94     48.27 o 
  -7  -3  10        0.08       -5.54     36.80 o 
  -6  -3  10       21.47       27.34     35.65 o 
  -5  -3  10        5.75        4.91     14.20 o 
  -4  -3  10       14.04       13.62     12.69 o 
  -3  -3  10      209.40      217.81     23.54 o 
  -2  -3  10        1.44        4.38     12.78 o 
  -1  -3  10      112.24      117.82     18.40 o 
   0  -3  10      277.56      292.13     23.50 o 
   1  -3  10      252.20      266.94     24.36 o 
   2  -3  10       45.18       54.64     17.74 o 
   3  -3  10       13.69       27.82     16.29 o 
   4  -3  10       25.65       31.97     18.72 o 
   5  -3  10        0.04        1.77     41.62 o 
  -8  -2  10       16.25       17.06     40.96 o 
  -7  -2  10       32.16       60.50     35.79 o 
  -6  -2  10       20.06       13.04     22.18 o 
  -5  -2  10       48.04       28.98     13.99 o 
  -4  -2  10       89.75      106.19     14.50 o 
  -3  -2  10       12.17       14.26     11.67 o 
  -2  -2  10       94.91       86.81     16.03 o 
  -1  -2  10      108.64      122.42     18.27 o 
   0  -2  10        2.86        2.38     12.98 o 
   1  -2  10      138.50      134.58     20.10 o 
   2  -2  10      112.52      105.31     20.31 o 
   3  -2  10       38.57       52.93     17.28 o 
   4  -2  10       49.21       85.35     36.70 o 
   5  -2  10       88.40       91.33     49.65 o 
  -8  -1  10       40.44       74.93     40.53 o 
  -7  -1  10       14.55       14.27     21.67 o 
  -6  -1  10       20.82       26.08     19.07 o 
  -5  -1  10       30.65       44.80     14.04 o 
  -4  -1  10       32.05       28.33     11.95 o 
  -3  -1  10      141.26      120.97     14.02 o 
  -2  -1  10        8.58       14.68     10.41 o 
  -1  -1  10       60.15       58.97     15.23 o 
   0  -1  10      189.05      177.31     20.94 o 
   1  -1  10     1147.73     1182.10     40.48 o 
   2  -1  10        1.67        0.32     12.86 o 
   3  -1  10       17.42       20.48     15.59 o 
   4  -1  10       72.97       92.38     37.04 o 
  -8   0  10        2.39        7.06     23.47 o 
  -7   0  10        0.02        1.22     19.16 o 
  -6   0  10       53.41       50.34     19.53 o 
  -5   0  10        1.42        3.68     16.59 o 
  -4   0  10       50.02       45.98     12.49 o 
  -3   0  10      131.66      137.95     15.28 o 
  -2   0  10       18.65       13.40     10.65 o 
  -1   0  10       66.36       60.08     15.83 o 
   0   0  10        0.10        5.15     13.22 o 
   1   0  10      148.50      163.83     21.30 o 
   2   0  10        0.11       -0.90     13.40 o 
   3   0  10      101.94      117.37     19.12 o 
   4   0  10        4.75        1.67     31.92 o 
  -8   1  10        3.86       15.60     22.34 o 
  -7   1  10        5.06        7.72     19.94 o 
  -6   1  10       88.09       57.06     19.10 o 
  -5   1  10      102.88      106.46     19.42 o 
  -4   1  10        3.70        8.04     11.39 o 
  -3   1  10       39.03       45.53     11.80 o 
  -2   1  10        2.73        2.64     10.24 o 
  -1   1  10      202.75      192.59     15.70 o 
   0   1  10       12.63       17.70     14.77 o 
   1   1  10      119.54      120.78     16.92 o 
   2   1  10        0.04       -1.06     13.39 o 
   3   1  10       14.06        9.94     30.01 o 
   4   1  10       26.37       28.00     36.99 o 
  -8   2  10       17.01       17.61     23.35 o 
  -7   2  10       12.29       16.89     19.70 o 
  -6   2  10      114.04      106.88     20.46 o 
  -5   2  10       77.70       99.74     20.17 o 
  -4   2  10      130.04      114.80     19.81 o 
  -3   2  10      115.57      105.77     14.08 o 
  -2   2  10       30.40       20.72     11.28 o 
  -1   2  10       10.47        5.22     11.08 o 
   0   2  10       13.84       14.07     13.16 o 
   1   2  10       95.41      108.14     17.88 o 
   2   2  10        1.49       -6.07     27.43 o 
   3   2  10        9.16       12.47     29.96 o 
   4   2  10       18.49       28.24     43.54 o 
  -8   3  10        0.11       -3.02     21.59 o 
  -7   3  10        2.94       -2.00     19.02 o 
  -6   3  10       32.20       13.02     16.20 o 
  -5   3  10      271.66      235.17     25.88 o 
  -4   3  10       14.12       13.39     14.77 o 
  -3   3  10      117.86      136.58     16.29 o 
  -2   3  10        0.00       -1.98     10.72 o 
  -1   3  10      222.60      214.51     16.22 o 
   0   3  10       78.68      102.28     18.17 o 
   1   3  10       21.81       17.58     15.68 o 
   2   3  10       15.94        7.22     32.26 o 
   3   3  10       54.66       53.72     39.28 o 
  -8   4  10        0.08        1.57     23.21 o 
  -7   4  10       28.79       53.36     22.22 o 
  -6   4  10        3.73        2.51     17.47 o 
  -5   4  10      251.90      249.46     25.80 o 
  -4   4  10        1.00        8.81     16.17 o 
  -3   4  10        0.00        0.32     14.95 o 
  -2   4  10        8.43       13.55     12.05 o 
  -1   4  10       86.16       99.36     14.88 o 
   0   4  10        0.34        3.08     13.31 o 
   1   4  10        6.65       29.58     31.88 o 
   2   4  10        3.69        3.39     37.51 o 
   3   4  10        3.95        6.26     41.72 o 
  -8   5  10       23.62       39.29     25.80 o 
  -7   5  10        3.81        4.99     21.66 o 
  -6   5  10        1.04       10.87     18.70 o 
  -5   5  10       93.19       77.32     20.10 o 
  -4   5  10       12.22       32.09     16.82 o 
  -3   5  10       14.12       17.39     16.97 o 
  -2   5  10       17.45       33.43     18.74 o 
  -1   5  10       88.43       63.42     24.31 o 
   0   5  10       11.10        5.69     19.84 o 
   1   5  10        4.74       -2.20     34.07 o 
   2   5  10        6.57        4.49     40.72 o 
   3   5  10       24.25       33.17     54.86 o 
  -8   6  10        0.07        6.87     26.02 o 
  -7   6  10       19.36       25.36     23.10 o 
  -6   6  10        3.00        0.26     19.24 o 
  -5   6  10      104.81       88.29     22.11 o 
  -4   6  10       11.84       16.29     18.89 o 
  -3   6  10        8.80       20.60     19.54 o 
  -2   6  10        0.01        2.01     20.19 o 
  -1   6  10      131.71      144.37     28.86 o 
   0   6  10       16.11       24.62     29.32 o 
   2   6  10        2.05        2.77     63.80 o 
  -7   7  10       11.05       -3.39     24.54 o 
  -6   7  10        3.14       -4.71     20.28 o 
  -5   7  10       24.41       17.28     19.90 o 
  -4   7  10       68.12       98.02     24.21 o 
  -3   7  10        5.39       10.70     19.87 o 
  -2   7  10        5.01       11.42     23.20 o 
  -1   7  10        4.65        8.29     23.60 o 
   0   7  10        2.02       -0.14     32.36 o 
  -7   8  10        3.11       -0.10     27.73 o 
  -6   8  10        2.45        8.81     24.38 o 
  -5   8  10        9.04       25.98     24.67 o 
  -4   8  10       47.80       23.01     22.04 o 
  -3   8  10        1.14       -3.57     22.65 o 
  -2   8  10        0.24        3.77     25.80 o 
  -1   8  10        3.15        8.05     30.65 o 
   0   8  10        0.55       -4.38     38.40 o 
  -6   9  10        1.92        1.37     29.91 o 
  -5   9  10        9.55        1.38     25.02 o 
  -4   9  10        0.12       -4.12     23.61 o 
  -3   9  10       26.30       48.51     28.70 o 
  -2   9  10        0.76        7.53     28.88 o 
  -1   9  10        1.56       -2.02     32.06 o 
  -1 -10  11       20.22       22.75     30.45 o 
   0 -10  11        2.60        1.99     32.83 o 
   1 -10  11        6.97        5.66     35.00 o 
   2 -10  11        2.28       -3.67     41.73 o 
  -3  -9  11        4.66       12.02     28.81 o 
  -2  -9  11        2.03       -1.65     24.99 o 
  -1  -9  11        2.18        6.18     24.75 o 
   0  -9  11       20.09       17.78     27.03 o 
   1  -9  11      101.79      134.79     32.68 o 
   2  -9  11        0.81       -3.60     33.48 o 
   3  -9  11       16.03        7.45     45.17 o 
  -5  -8  11        4.38       -9.22     55.24 o 
  -4  -8  11        0.42        9.58     27.63 o 
  -3  -8  11        6.72        7.89     24.77 o 
  -2  -8  11        2.01        0.31     20.92 o 
  -1  -8  11       26.92       29.35     22.84 o 
   0  -8  11        1.26       -0.63     21.12 o 
   1  -8  11      173.76      176.67     30.03 o 
   2  -8  11        1.32       -3.21     27.23 o 
   3  -8  11       33.60       38.45     34.96 o 
   4  -8  11        0.01       -3.65     45.73 o 
  -6  -7  11        0.05       -1.34     46.85 o 
  -5  -7  11        4.94        5.97     29.82 o 
  -4  -7  11       11.24       16.58     25.00 o 
  -3  -7  11        6.46        4.84     20.47 o 
  -2  -7  11       17.54       41.38     22.33 o 
  -1  -7  11       21.15       32.65     20.56 o 
   0  -7  11        1.92       -1.34     19.22 o 
   1  -7  11       24.72       29.58     22.54 o 
   2  -7  11        0.77       -0.58     23.90 o 
   3  -7  11        0.66        3.50     29.70 o 
   4  -7  11        5.26        8.31     35.13 o 
  -6  -6  11       17.62       15.99     39.65 o 
  -5  -6  11        4.53        8.51     27.55 o 
  -4  -6  11        4.36        4.64     21.20 o 
  -3  -6  11        2.75       10.38     20.05 o 
  -2  -6  11        0.07        1.95     18.30 o 
  -1  -6  11        0.16       16.45     18.19 o 
   0  -6  11        8.03        4.56     17.57 o 
   1  -6  11       70.30       70.86     22.18 o 
   2  -6  11       16.12       11.10     21.37 o 
   3  -6  11       19.24       15.06     27.26 o 
   4  -6  11       12.73       23.50     27.66 o 
  -6  -5  11        0.16       -0.95     34.43 o 
  -5  -5  11       15.43       10.24     24.21 o 
  -4  -5  11        1.11       -1.51     22.27 o 
  -3  -5  11       70.00       99.47     22.11 o 
  -2  -5  11       13.61       16.29     17.26 o 
  -1  -5  11      173.10      165.84     24.15 o 
   0  -5  11        3.23        3.82     17.41 o 
   1  -5  11       15.87       21.64     19.90 o 
   2  -5  11       12.05       19.35     20.75 o 
   3  -5  11        1.32        2.32     24.20 o 
   4  -5  11        3.84        5.80     25.74 o 
  -6  -4  11        0.60       -2.14     37.44 o 
  -5  -4  11      163.33      164.32     30.07 o 
  -4  -4  11      137.48      141.91     25.65 o 
  -3  -4  11        4.28        4.55     17.25 o 
  -2  -4  11       15.95       29.17     17.26 o 
  -1  -4  11      216.20      242.18     24.21 o 
   0  -4  11       56.33       57.40     18.62 o 
   1  -4  11       13.67       21.82     17.85 o 
   2  -4  11       31.78       38.46     21.42 o 
   3  -4  11       13.46        6.30     23.66 o 
   4  -4  11       30.26       33.46     24.03 o 
  -8  -3  11        7.16       25.04     57.30 o 
  -7  -3  11        3.00        3.55     31.43 o 
  -6  -3  11        0.64        1.87     30.66 o 
  -5  -3  11       17.62       13.05     21.84 o 
  -4  -3  11       73.05       39.50     19.86 o 
  -3  -3  11       69.32       65.28     19.24 o 
  -2  -3  11        1.62        2.74     14.82 o 
  -1  -3  11       35.06       17.01     16.07 o 
   0  -3  11       38.08       32.05     16.83 o 
   1  -3  11        0.47        2.90     16.86 o 
   2  -3  11        1.21       20.48     19.54 o 
   3  -3  11       62.32       84.30     20.56 o 
   4  -3  11        0.64        4.30     21.50 o 
  -8  -2  11        0.91        5.14     33.32 o 
  -7  -2  11        0.33       -0.67     26.42 o 
  -6  -2  11        4.42        8.05     22.40 o 
  -5  -2  11       69.27       54.71     16.16 o 
  -4  -2  11       64.08       59.92     15.99 o 
  -3  -2  11       22.74       47.80     18.33 o 
  -2  -2  11        0.66        0.32     14.73 o 
  -1  -2  11      378.21      401.11     27.61 o 
   0  -2  11       63.73       79.63     19.22 o 
   1  -2  11       25.62       29.16     18.23 o 
   2  -2  11       11.26       14.18     19.35 o 
   3  -2  11       29.62       51.67     19.62 o 
   4  -2  11       10.60        9.32     38.23 o 
  -8  -1  11        1.23        1.28     32.08 o 
  -7  -1  11        1.28        1.23     23.35 o 
  -6  -1  11       30.59       47.67     25.10 o 
  -5  -1  11       52.24       55.27     17.12 o 
  -4  -1  11       90.75       96.79     15.41 o 
  -3  -1  11        0.43       -1.16     11.84 o 
  -2  -1  11       29.67       45.20     16.71 o 
  -1  -1  11        5.72       14.09     15.11 o 
   0  -1  11       11.22       12.27     16.47 o 
   1  -1  11       16.81       18.71     17.25 o 
   2  -1  11       11.16       26.68     17.19 o 
   3  -1  11       27.11       18.06     18.04 o 
   4  -1  11       12.29       20.36     41.53 o 
  -8   0  11        3.29       -4.99     25.27 o 
  -7   0  11        5.35       -2.03     24.20 o 
  -6   0  11       57.25       79.31     22.72 o 
  -5   0  11       25.07       28.54     20.56 o 
  -4   0  11       74.37       61.31     14.76 o 
  -3   0  11       51.09       67.18     14.19 o 
  -2   0  11       19.01       16.55     16.04 o 
  -1   0  11       37.37       23.65     16.74 o 
   0   0  11       27.92       21.43     16.90 o 
   1   0  11       76.68      122.55     22.31 o 
   2   0  11        9.15        7.25     16.13 o 
   3   0  11       49.22       62.99     36.89 o 
  -8   1  11        2.91       -1.18     23.70 o 
  -7   1  11        0.07        2.05     22.87 o 
  -6   1  11      183.74      199.20     29.96 o 
  -5   1  11        0.97       -6.02     16.74 o 
  -4   1  11        2.26       10.57     12.92 o 
  -3   1  11       21.54       28.04     13.28 o 
  -2   1  11       20.63       17.88     13.37 o 
  -1   1  11        1.56        8.47     17.01 o 
   0   1  11       43.13       58.27     19.55 o 
   1   1  11       45.12       63.39     17.68 o 
   2   1  11      111.09      123.84     19.71 o 
   3   1  11        3.54       10.80     36.13 o 
  -8   2  11        1.80       11.98     26.42 o 
  -7   2  11        5.30       -3.03     21.44 o 
  -6   2  11        2.72        5.35     19.43 o 
  -5   2  11       87.60       89.54     23.34 o 
  -4   2  11        3.13       -0.34     16.46 o 
  -3   2  11       38.87       40.40     13.54 o 
  -2   2  11       19.94        8.96     13.67 o 
  -1   2  11        0.56        0.23     18.18 o 
   0   2  11       10.61        7.85     15.73 o 
   1   2  11        0.38       -0.58     15.89 o 
   2   2  11        0.14        4.78     30.73 o 
   3   2  11        0.03       -5.11     39.90 o 
  -8   3  11        7.48       19.50     26.14 o 
  -7   3  11       28.35       42.82     22.83 o 
  -6   3  11      268.21      263.31     30.66 o 
  -5   3  11       26.96       38.28     18.72 o 
  -4   3  11        0.66       -0.24     18.33 o 
  -3   3  11        0.05        1.39     18.45 o 
  -2   3  11       30.73       43.23     14.75 o 
  -1   3  11        6.19        1.24     14.10 o 
   0   3  11        5.98       15.12     17.67 o 
   1   3  11        0.38        1.92     17.72 o 
   2   3  11       32.16       32.50     41.05 o 
  -8   4  11        0.00        3.27     26.70 o 
  -7   4  11        3.34        6.95     23.10 o 
  -6   4  11        8.52       11.11     20.93 o 
  -5   4  11       30.85       33.37     19.97 o 
  -4   4  11        2.91       15.06     18.90 o 
  -3   4  11        5.27        1.76     19.44 o 
  -2   4  11        6.04       -2.55     19.26 o 
  -1   4  11       28.48       49.66     15.92 o 
   0   4  11        0.30       -1.81     18.48 o 
   1   4  11       29.55       44.83     38.09 o 
   2   4  11        5.40       14.58     46.98 o 
  -8   5  11       26.92       39.00     31.97 o 
  -7   5  11        0.28        4.48     22.55 o 
  -6   5  11       16.88        8.97     20.49 o 
  -5   5  11      158.67      184.56     27.89 o 
  -4   5  11        8.39       10.45     19.69 o 
  -3   5  11        4.98        8.34     19.44 o 
  -2   5  11       12.10        9.86     22.82 o 
  -1   5  11       91.63       88.72     29.92 o 
   0   5  11        0.52        4.78     43.77 o 
   1   5  11        8.13       13.52     48.84 o 
   2   5  11        1.27       -6.12     57.35 o 
  -7   6  11        2.20        6.69     24.06 o 
  -6   6  11        0.20        3.70     23.05 o 
  -5   6  11       11.26       22.56     21.82 o 
  -4   6  11        5.78        1.48     19.53 o 
  -3   6  11        6.97       18.34     23.19 o 
  -2   6  11       13.03       19.60     22.71 o 
  -1   6  11        2.13        6.76     29.94 o 
  -7   7  11       21.72       22.85     30.49 o 
  -6   7  11        0.02        5.39     23.27 o 
  -5   7  11       32.44       51.18     23.88 o 
  -4   7  11       10.06       12.89     24.40 o 
  -3   7  11        0.58        6.49     22.37 o 
  -2   7  11        0.00       -0.14     25.51 o 
  -1   7  11       60.14       55.03     34.60 o 
  -6   8  11       18.05       12.37     30.69 o 
  -5   8  11        5.49       25.88     27.57 o 
  -4   8  11        0.82        2.20     25.50 o 
  -3   8  11        8.35        7.31     27.53 o 
  -2   8  11        5.51        4.97     32.78 o 
  -1   8  11        0.59        6.47     38.66 o 
  -1  -9  12        3.15        4.89     31.59 o 
   0  -9  12       10.27       15.82     32.19 o 
   1  -9  12        0.93       -5.93     36.73 o 
  -3  -8  12        2.51        5.64     28.50 o 
  -2  -8  12        0.00        1.19     25.00 o 
  -1  -8  12        1.58        4.16     24.17 o 
   0  -8  12       63.74       78.88     28.61 o 
   1  -8  12        0.32       -0.97     27.57 o 
   2  -8  12        3.52        0.23     36.06 o 
  -5  -7  12        4.20        4.32     36.32 o 
  -4  -7  12        6.50        6.13     29.14 o 
  -3  -7  12       11.16       12.16     25.97 o 
  -2  -7  12        3.83        6.14     22.92 o 
  -1  -7  12       70.74       64.11     24.83 o 
   0  -7  12        4.75        2.32     22.58 o 
   1  -7  12       17.35       20.15     25.64 o 
   2  -7  12       10.83       16.17     30.41 o 
   3  -7  12        1.86        2.42     42.95 o 
  -6  -6  12        6.90       14.23     48.59 o 
  -5  -6  12        9.16       26.67     35.29 o 
  -4  -6  12       12.29        8.98     25.62 o 
  -3  -6  12        7.24       12.19     22.32 o 
  -2  -6  12        1.11        4.57     20.65 o 
  -1  -6  12        1.08       -1.33     19.91 o 
   0  -6  12       72.31       87.58     24.72 o 
   1  -6  12        8.20       18.83     23.92 o 
   2  -6  12       11.93       15.15     26.41 o 
   3  -6  12       42.57       47.99     34.70 o 
  -6  -5  12        2.14        3.03     44.90 o 
  -5  -5  12        0.04        0.19     28.88 o 
  -4  -5  12        6.77        5.69     23.71 o 
  -3  -5  12        4.87        0.79     19.54 o 
  -2  -5  12        0.00        9.91     19.10 o 
  -1  -5  12      150.01      154.33     26.40 o 
   0  -5  12       65.76       66.58     22.52 o 
   1  -5  12       18.79       14.33     21.39 o 
   2  -5  12        0.03        4.52     24.11 o 
   3  -5  12        9.08       17.05     30.26 o 
  -5  -4  12        9.97       14.01     28.63 o 
  -4  -4  12        3.89       -0.35     22.88 o 
  -3  -4  12        1.70        0.59     19.58 o 
  -2  -4  12        5.06        3.83     18.70 o 
  -1  -4  12       13.39       15.54     19.17 o 
   0  -4  12       37.80       43.52     20.31 o 
   1  -4  12       98.15       87.70     23.83 o 
   2  -4  12        9.82       15.31     23.70 o 
   3  -4  12       12.14       12.34     23.27 o 
  -5  -3  12       24.12       23.60     24.58 o 
  -4  -3  12        0.03        5.92     20.80 o 
  -3  -3  12        4.16        6.82     19.62 o 
  -2  -3  12       66.80       82.62     20.97 o 
  -1  -3  12       82.85       55.92     20.46 o 
   0  -3  12      211.59      231.30     27.90 o 
   1  -3  12        0.08       -3.68     19.47 o 
   2  -3  12        8.60        3.14     21.98 o 
   3  -3  12       33.96       30.27     22.56 o 
  -7  -2  12        5.62       10.11     35.90 o 
  -6  -2  12       11.95       18.68     29.36 o 
  -5  -2  12       10.90       10.89     27.40 o 
  -4  -2  12        0.96        0.30     21.00 o 
  -3  -2  12        9.94       19.93     19.59 o 
  -2  -2  12       18.31       17.81     18.95 o 
  -1  -2  12        3.62        4.70     17.50 o 
   0  -2  12       31.44       38.78     20.63 o 
   1  -2  12       13.05        9.64     20.03 o 
   2  -2  12        7.92        9.49     23.71 o 
   3  -2  12        8.96       11.59     21.77 o 
  -8  -1  12        2.06        0.40     36.40 o 
  -7  -1  12       25.51       18.66     32.58 o 
  -6  -1  12       26.52       28.10     24.73 o 
  -5  -1  12        2.81        2.18     17.85 o 
  -4  -1  12       20.18       27.50     19.84 o 
  -3  -1  12        1.51        6.74     18.69 o 
  -2  -1  12       63.23       66.70     20.52 o 
  -1  -1  12        7.05        3.41     17.64 o 
   0  -1  12        1.09        4.16     18.79 o 
   1  -1  12       11.94       14.95     20.34 o 
   2  -1  12        8.61       18.34     19.96 o 
   3  -1  12        0.80        2.02     21.93 o 
  -8   0  12        6.06       18.93     36.76 o 
  -7   0  12        3.28        5.87     28.40 o 
  -6   0  12        0.00        4.98     22.89 o 
  -5   0  12        0.68       -5.25     23.28 o 
  -4   0  12        0.03       -3.25     15.38 o 
  -3   0  12        7.56       34.67     20.64 o 
  -2   0  12        2.43       -2.38     19.59 o 
  -1   0  12       13.96        8.47     18.57 o 
   0   0  12       33.56       53.25     20.92 o 
   1   0  12       18.82        5.96     17.31 o 
   2   0  12        0.05        1.00     19.09 o 
  -8   1  12        0.12        0.38     33.52 o 
  -7   1  12       27.61       19.41     26.80 o 
  -6   1  12       50.15       46.30     23.86 o 
  -5   1  12        1.09       -0.57     21.04 o 
  -4   1  12       48.21       64.83     17.80 o 
  -3   1  12       11.05        5.96     15.52 o 
  -2   1  12       23.96       26.53     22.30 o 
  -1   1  12       15.42       26.17     20.57 o 
   0   1  12      133.36      126.98     26.48 o 
   1   1  12       14.95       19.19     18.91 o 
   2   1  12        5.54        3.42     19.02 o 
  -8   2  12        0.92        5.83     31.37 o 
  -7   2  12        2.89        5.39     25.66 o 
  -6   2  12        2.33        6.25     22.97 o 
  -5   2  12        2.01        6.26     23.05 o 
  -4   2  12       36.63       42.01     21.69 o 
  -3   2  12       19.00       16.52     15.77 o 
  -2   2  12       17.68       18.58     21.91 o 
  -1   2  12        7.29        6.24     21.81 o 
   0   2  12       16.89       20.94     18.53 o 
   1   2  12        4.90       -0.64     19.93 o 
   2   2  12        0.01        6.69     41.24 o 
  -7   3  12        2.58        2.11     25.17 o 
  -6   3  12       29.85       35.53     25.30 o 
  -5   3  12        1.22        7.61     21.19 o 
  -4   3  12        5.47        3.74     21.93 o 
  -3   3  12        9.19        1.90     22.74 o 
  -2   3  12       11.72        5.24     17.45 o 
  -1   3  12        0.03        2.69     20.69 o 
   0   3  12       22.17       32.88     23.15 o 
   1   3  12       37.59       41.62     25.33 o 
   2   3  12       28.42       26.05     47.07 o 
  -7   4  12        1.30        4.81     26.49 o 
  -6   4  12        2.74        0.93     21.89 o 
  -5   4  12        8.57        8.25     20.56 o 
  -4   4  12        3.13        2.71     21.29 o 
  -3   4  12        0.00        2.11     21.94 o 
  -2   4  12       18.98       22.58     25.27 o 
  -1   4  12        2.62        2.00     24.10 o 
   0   4  12        7.77       10.39     25.28 o 
   1   4  12        0.00        1.77     49.70 o 
  -7   5  12       10.72       19.08     27.53 o 
  -6   5  12       11.51        4.01     24.45 o 
  -5   5  12       33.82       52.84     26.07 o 
  -4   5  12        2.55        6.43     22.78 o 
  -3   5  12        0.30       -2.15     25.04 o 
  -2   5  12        4.23       11.08     29.33 o 
   1   5  12       23.07       18.11     69.58 o 
  -6   6  12        3.09       10.11     26.93 o 
  -5   6  12       62.84       57.73     27.30 o 
  -4   6  12       44.66       57.80     29.46 o 
  -3   6  12        1.60        7.63     28.05 o 
  -2   6  12        9.73       12.89     29.04 o 
  -5   7  12        0.74        7.13     27.80 o 
  -4   7  12       11.78       27.34     29.01 o 
  -3   7  12        1.36       10.66     29.00 o 
  -2   7  12        2.28        2.01     36.63 o 
  -1   7  12        2.49        0.49     46.90 o 
  -3  -7  13        0.07       -3.31     28.27 o 
  -2  -7  13        7.24       -1.59     26.46 o 
  -1  -7  13        0.25       -4.56     25.26 o 
   0  -7  13       21.41       26.17     27.74 o 
   1  -7  13        2.31       -0.02     34.71 o 
  -5  -6  13       27.09       24.50     37.47 o 
  -4  -6  13        0.70        2.70     28.96 o 
  -3  -6  13        2.69       -4.27     25.52 o 
  -2  -6  13       47.12       57.87     25.77 o 
  -1  -6  13       32.36       36.52     25.04 o 
   0  -6  13        7.71       10.27     24.90 o 
   1  -6  13       17.84       27.12     29.85 o 
  -6  -5  13       15.19       22.06     58.22 o 
  -5  -5  13       24.35       22.04     31.86 o 
  -4  -5  13        5.46        6.28     29.31 o 
  -3  -5  13        0.01        5.48     23.25 o 
  -2  -5  13        9.39       16.84     22.74 o 
  -1  -5  13       30.93       24.31     23.48 o 
   0  -5  13       21.46       33.61     25.61 o 
   1  -5  13        0.01       -2.13     24.63 o 
   2  -5  13        9.47        6.65     31.74 o 
  -5  -4  13        1.31       -1.25     30.58 o 
  -4  -4  13        1.42        8.55     27.51 o 
  -3  -4  13        1.57        0.84     21.66 o 
  -2  -4  13      106.27      130.93     25.93 o 
  -1  -4  13       30.16       30.42     22.39 o 
   0  -4  13       42.79       47.03     24.58 o 
   1  -4  13        6.73       12.96     24.95 o 
   2  -4  13        4.45        9.51     29.04 o 
  -5  -3  13       31.57       34.31     33.60 o 
  -4  -3  13        1.31        0.81     24.94 o 
  -3  -3  13        0.44       -4.56     21.98 o 
  -2  -3  13       44.12       49.48     22.64 o 
  -1  -3  13       62.44       68.40     22.74 o 
   0  -3  13        0.46        1.75     21.82 o 
   1  -3  13        2.26       13.17     24.44 o 
   2  -3  13        0.24       -6.06     27.68 o 
  -5  -2  13        2.17        4.78     33.43 o 
  -4  -2  13        0.03        1.71     24.87 o 
  -3  -2  13        1.46       14.88     22.59 o 
  -2  -2  13        0.03       -2.27     21.02 o 
  -1  -2  13       14.70        8.41     22.04 o 
   0  -2  13       33.55       43.51     24.27 o 
   1  -2  13        5.57        7.07     22.58 o 
   2  -2  13        6.06        2.64     23.85 o 
  -7  -1  13       43.12       43.77     36.07 o 
  -6  -1  13        0.43       -2.88     36.11 o 
  -4  -1  13       15.74       17.65     26.41 o 
  -3  -1  13       12.01       12.14     22.65 o 
  -2  -1  13        0.19        4.61     22.52 o 
  -1  -1  13       35.06       32.14     22.84 o 
   0  -1  13       54.81       59.18     24.88 o 
   1  -1  13       18.98       26.85     24.88 o 
   2  -1  13       21.42       25.50     24.89 o 
  -7   0  13        3.02       -1.50     31.54 o 
  -6   0  13        9.29       16.89     31.41 o 
  -5   0  13       10.52       26.90     32.82 o 
  -4   0  13       13.38        4.08     26.84 o 
  -3   0  13        0.01        0.95     21.68 o 
  -2   0  13       27.09       30.67     23.87 o 
  -1   0  13       20.80       16.47     24.27 o 
   0   0  13       29.35       32.21     24.68 o 
   1   0  13        9.08        0.83     21.74 o 
  -7   1  13       94.63       61.84     32.32 o 
  -6   1  13       11.60       18.78     31.46 o 
  -5   1  13        0.99       -4.56     28.64 o 
  -4   1  13        0.04        1.11     29.26 o 
  -3   1  13        3.71        5.29     25.66 o 
  -2   1  13       33.06       25.44     26.74 o 
  -1   1  13        0.60        4.49     23.14 o 
   0   1  13        5.73       21.21     22.15 o 
   1   1  13       13.32        5.41     22.71 o 
  -7   2  13       31.19       52.95     31.27 o 
  -6   2  13        3.51       -3.01     28.27 o 
  -5   2  13       11.79       15.75     26.02 o 
  -4   2  13       17.09       19.96     27.78 o 
  -3   2  13        3.43        7.09     33.33 o 
  -2   2  13       23.02       37.09     29.02 o 
  -1   2  13        0.38       -2.70     26.05 o 
   0   2  13       10.81        6.03     24.10 o 
   1   2  13        0.01        2.09     25.98 o 
  -7   3  13        7.00       -3.37     33.84 o 
  -6   3  13       46.94       48.93     31.53 o 
  -5   3  13        0.50       -1.50     27.66 o 
  -4   3  13        0.62        5.62     27.09 o 
  -3   3  13        0.43        0.64     29.14 o 
  -2   3  13       70.68       79.68     36.05 o 
  -1   3  13       12.09        8.71     27.14 o 
   0   3  13        0.41       -0.39     24.65 o 
  -6   4  13       35.47       33.39     31.09 o 
  -5   4  13        0.52        1.84     28.10 o 
  -4   4  13        4.87       15.77     30.28 o 
  -3   4  13        7.34        4.52     27.93 o 
   0   4  13       12.47       30.19     34.75 o 
  -6   5  13        5.76        7.61     30.86 o 
  -5   5  13       24.44       22.10     31.10 o 
  -4   5  13        2.87        5.61     31.61 o 
  -3   5  13        1.31       -3.36     32.94 o 
  -5   6  13        0.34       -0.17     35.18 o 
  -4   6  13        0.74       -4.92     34.35 o 
  -3   6  13        0.12      -15.92     27.01 o 
  -2   6  13       39.95       34.67     51.09 o 
  -4  -5  14        0.28      -11.96     35.68 o 
  -3  -5  14        3.59        7.51     30.61 o 
  -2  -5  14        1.34       -0.43     28.00 o 
  -1  -5  14       10.48        9.97     27.68 o 
  -5  -4  14        0.30       -1.75     41.37 o 
  -4  -4  14        0.15        2.31     31.23 o 
  -3  -4  14        1.09       -3.14     28.21 o 
  -2  -4  14        9.95        9.13     25.96 o 
  -1  -4  14        0.15       -1.83     25.22 o 
   0  -4  14        2.04        4.34     28.77 o 
  -5  -3  14        0.01        7.19     39.35 o 
  -4  -3  14        0.19       -7.83     29.56 o 
  -3  -3  14        4.26        6.88     27.42 o 
  -2  -3  14        0.37       10.30     25.46 o 
  -1  -3  14        0.86       -4.60     24.18 o 
   0  -3  14        0.98        3.48     27.76 o 
  -5  -2  14        5.20        7.77     43.74 o 
  -4  -2  14        4.68        0.37     31.24 o 
  -3  -2  14        0.18       -2.63     25.99 o 
  -2  -2  14       12.79       20.52     24.99 o 
  -1  -2  14        6.11       20.51     26.82 o 
   0  -2  14        7.57        2.86     27.77 o 
  -4  -1  14        7.38       -2.32     28.62 o 
  -3  -1  14        3.78       -6.40     28.25 o 
  -2  -1  14        4.34        5.36     28.20 o 
  -1  -1  14       29.90       41.91     27.17 o 
   0  -1  14       23.65       26.00     29.46 o 
  -6   0  14       11.20        8.67     43.26 o 
  -4   0  14        5.89        2.73     35.26 o 
  -3   0  14        3.05       -4.76     27.54 o 
  -2   0  14        1.93       -6.33     27.18 o 
  -1   0  14       23.12       31.10     28.85 o 
   0   0  14       11.45        8.95     28.95 o 
  -6   1  14        0.42        4.92     40.21 o 
  -5   1  14        0.32        1.60     37.10 o 
  -3   1  14        9.03       -3.00     32.13 o 
  -2   1  14        0.75        3.59     31.38 o 
  -1   1  14        0.30       -4.60     29.93 o 
   0   1  14       14.49       20.48     29.90 o 
  -6   2  14       46.35       48.03     39.27 o 
  -5   2  14        3.80        3.89     33.04 o 
  -2   2  14        0.67       -1.94     35.59 o 
  -1   2  14       16.54       24.15     27.59 o 
   0   2  14        1.73        2.62     37.83 o 
  -6   3  14        3.28        4.48     35.24 o 
  -5   3  14        4.31       10.17     35.93 o 
  -4   3  14        2.95        5.82     35.97 o 
  -1   3  14       30.02       49.08     39.19 o 
  -5   4  14       18.20       18.06     38.12 o 
  -4   4  14        8.51       11.50     41.05 o 
  -4   5  14        1.84       -7.13     43.73 o 
  -3   5  14        1.69       24.71     70.82 o 
  -4  -3  15        8.19       10.67     42.73 o 
  -3  -3  15        0.23       -2.31     34.53 o 
  -4  -2  15        4.04        2.94     40.46 o 
  -3  -2  15       11.68       14.26     36.75 o 
  -2  -2  15        2.50        5.93     35.99 o 
  -4  -1  15        1.69        0.10     40.83 o 
  -3  -1  15       30.96       26.76     35.72 o 
  -2  -1  15        0.01       -4.84     36.27 o 
  -3   0  15        2.42       -1.49     39.43 o 
  -2   0  15        8.18        5.85     37.13 o 
  -3   1  15       29.42       36.49     51.22 o 
  -2   1  15        1.47       -3.41     42.12 o 
  -2   2  15        5.06       -3.42     59.54 o 
                                                 
